# Supplementary material for: The RPN12a proteasome subunit is essential for the multiple hormonal homeostasis controlling the progression of leaf senescence
Source: Commun Biol. 2022 Sep 30;5:1043. doi: 10.1038/s42003-022-03998-2 (PMC9525688; doi:10.1038/s42003-022-03998-2)
Supplement: Supplementary file 3 — Supplementary Data 1 [file 42003_2022_3998_MOESM3_ESM.xlsx]

## Sheet: Supplementary Table 1
Data S1: Homozygous mutations obtained from the bulk sequencing data. Seven homozygous mutations were spotted. The RPN12a mutation is highlighted in yellow.
Mutation	Chromosome	Position (in bp)	Reference	Alternative	AGI	Name	Description
nonsynonymous SNV	chr1	519878	G	A	AT1G02500	SAM1	Encodes a S-adenosylmethionine synthetase. SAM1 is regulated by protein S-nitrosylation. The covalent binding of nitric oxide (NO) to the Cys114 residue inhibits the enzyme activity
nonsynonymous SNV	chr1	12736486	C	T	AT1G34750	?	Protein phosphatase 2C family protein
nonsynonymous SNV	chr1	13153707	C	T	AT1G35617	?	Hypothetical protein
nonsynonymous SNV	chr1	21480198	C	T	AT1G58050	?	RNA helicase family protein
nonsynonymous SNV	chr1	23869877	C	T	AT1G64320	?	Myosin heavy chain-like protein
stop gain	chr1	23958022	C	T	AT1G64520	RPN12a	Regulatory particle non-ATPase 12A
nonsynonymous SNV	chr1	24195547	C	T	AT1G65120	?	Ubiquitin carboxyl-terminal hydrolase-related protein
