# Supplementary material for: The RPN12a proteasome subunit is essential for the multiple hormonal homeostasis controlling the progression of leaf senescence
Source: Commun Biol. 2022 Sep 30;5:1043. doi: 10.1038/s42003-022-03998-2 (PMC9525688; doi:10.1038/s42003-022-03998-2)
Supplement: Supplementary file 4 — Supplementary Data 2 [file 42003_2022_3998_MOESM4_ESM.xlsx]

## Sheet: Supplementary Table 2
Data S2: Proteasome transcripts. Data were obtained from RNAseq performed on WT Col-0 and rpn12a-236 (3 biological replicates). Data are averaged z-score and were coloured (blue lower expression, red higher expression).
	Col_0_0d_Light	Col_0_6h_IDL	Col_0_1d_IDL	Col_0_3d_IDL	Col_0_6d_IDL	rpn12a-236_0d_Light	rpn12a-236_6h_IDL	rpn12a-236_1d_IDL	rpn12a-236_3d_IDL	rpn12a-236_6d_IDL
AT1G02090	0.156755	-1.55825	-1.5068	-0.0107884	0.387149	1.30308	-0.856051	-1.14336	0.786498	1.50016
AT1G04250	1.26681	-0.87942	-0.201709	-1.01107	-1.43813	1.11309	0.199913	0.28968	-0.824529	-1.57403
AT1G04810	-0.907233	-0.435998	-0.336593	-0.638797	-0.64055	0.734332	1.31906	1.39234	1.56453	1.39455
AT1G04860	-0.286138	0.131981	0.223475	0.156333	1.48988	-0.345939	0.131834	0.292467	1.31137	1.09609
AT1G09100	-0.859167	-0.558839	-0.617001	-0.636553	-0.502144	1.12293	1.27103	1.17283	1.43883	1.52806
AT1G13060	-0.764866	-0.564356	-0.70233	-0.911663	-0.641332	1.24955	1.31601	1.17471	1.25765	1.49965
AT1G16190	0.105273	-0.629572	-0.73635	-0.805984	-0.853372	1.33711	-0.369918	-1.32476	-0.51965	-0.462827
AT1G16470	-0.705773	-0.60156	-0.812896	-0.907933	-0.500366	1.61921	1.36572	0.734671	1.19453	1.42365
AT1G20200	-0.653979	-0.908538	-0.698121	-0.600742	-0.221812	1.32356	1.10378	1.07018	1.36378	1.59372
AT1G21720	-0.744737	-0.752719	-0.889213	-0.769972	-0.278059	1.35451	1.28809	1.04337	1.17863	1.56026
AT1G29150	-0.327094	-0.997535	-1.04348	-0.266374	0.311022	1.68299	0.327794	0.37485	1.39641	1.81939
AT1G45000	-0.705977	-0.822946	-0.717374	-0.824517	-0.528957	1.3273	1.29085	0.786263	1.36195	1.70262
AT1G47250	-0.783419	-0.585013	-0.737704	-0.970785	-0.709613	1.42158	1.30689	0.952897	1.28321	1.44915
AT1G48170	-0.93424	0.960282	0.894264	-0.275332	-0.0252388	-0.507642	1.23038	0.516779	1.20344	0.795209
AT1G48530	-0.453656	-0.453656	0.617001	0.308079	0.962974	-0.453656	-0.453656	-0.453656	-0.453656	-0.453656
AT1G53750	-0.592955	-0.921696	-0.950285	-0.821329	-0.408411	1.72913	1.18382	0.702104	1.20618	1.54024
AT1G53780	-1.29139	-0.116501	0.240253	1.18383	0.519836	-0.356112	0.505408	0.941347	1.34295	1.15587
AT1G53850	-0.72176	-0.8206	-0.991849	-0.814694	-0.347521	1.46373	1.2477	0.996292	1.30997	1.44904
AT1G56450	-0.621862	-0.884071	-0.978251	-0.916404	-0.466448	1.41174	1.31423	0.787277	1.18452	1.60002
AT1G64520	-0.833469	-0.545407	-0.162216	-0.435845	-0.415322	1.27958	1.30197	1.20971	1.21173	1.36167
AT1G67250	-0.528902	-0.808829	-0.95431	-1.05237	-1.02139	1.45464	1.36426	0.852176	1.10698	1.47625
AT1G67330	0.711028	0.894848	1.27945	0.366075	-0.496696	0.12583	-0.261893	-0.024399	-1.62142	-2.35922
AT1G75990	-0.103755	-0.105023	-0.252364	-0.149937	1.95436	1.3311	-0.933375	-1.26254	0.750877	-0.0693713
AT1G77440	-0.758158	-0.718309	-0.803331	-0.674597	-0.701925	1.29834	1.23954	1.11451	1.35796	1.52907
AT1G79210	-0.741443	-0.702091	-0.825013	-0.707665	-0.698162	1.2726	1.27896	1.22935	1.26924	1.50235
AT1G79650	-0.922416	0.992696	0.82457	-0.882612	-0.130436	-0.648214	0.56027	1.39131	1.16555	0.961109
AT2G05840	-0.949957	-0.515183	-0.353949	-0.444948	-0.54511	1.19338	1.4913	1.14299	1.24852	1.32567
AT2G19560	-0.183529	-0.49188	0.135862	0.669873	2.06347	-0.982134	-0.0934359	0.93505	0.837547	0.883948
AT2G20140	-0.37483	-0.719787	-0.944067	-1.3986	-1.21082	1.60429	1.2838	0.698104	1.05001	1.36027
AT2G20580	-0.545814	-0.850069	-0.630146	-0.834906	-0.379196	1.28582	1.08841	1.04714	1.52398	1.53621
AT2G27020	-0.71865	-0.686777	-0.905596	-0.998017	-0.765853	1.49964	1.42041	0.874682	1.11857	1.4381
AT2G32730	-0.436681	-0.771989	-0.776982	-0.940797	-0.547469	1.3121	1.36496	0.729591	1.48781	1.4724
AT3G02200	-1.07763	0.273296	1.01798	0.59106	-0.518758	-0.872633	0.690532	0.942969	1.22305	1.67138
AT3G02540	-0.387518	0.619456	0.654964	-0.719557	0.194324	-1.23045	0.234194	2.42194	0.858724	0.074429
AT3G03060	-0.871556	-0.496741	-0.649993	0.0532511	-1.0904	1.2275	0.801973	-1.60694	1.36128	1.43099
AT3G05530	-0.852132	-0.568512	0.0783564	0.00173051	0.198371	0.818876	0.808059	1.30466	1.31669	1.4732
AT3G11270	-0.792855	-0.663036	-0.756385	-0.575994	-0.177596	1.44722	1.2656	1.04837	1.22139	1.47072
AT3G14290	-0.665449	-0.447403	-0.506248	-1.05898	-1.2602	1.2532	1.31792	1.23963	1.14047	1.47427
AT3G15180	-0.739334	-0.802168	-0.746085	-0.591976	-0.39606	1.13671	1.11538	0.945573	1.53446	1.73194
AT3G22110	-0.309339	-1.06397	-0.94159	-1.03291	-0.622393	1.53503	1.13461	0.757086	1.22349	1.62101
AT3G22630	-0.69631	-0.47504	-0.603547	-1.09468	-0.802152	1.06998	1.61626	1.20258	1.15045	1.35312
AT3G23050	-0.247319	1.08843	0.87751	-0.290923	-1.31375	-0.1057	1.58664	1.79808	0.167243	-0.352352
AT3G26340	-0.740594	-0.859463	-0.788682	-0.922819	-0.724371	1.44786	1.33321	1.06513	1.28023	1.42079
AT3G27430	-0.298479	-1.05355	-0.858229	-1.30503	-0.582283	1.4917	1.36135	0.365301	1.0553	1.57556
AT3G51260	-0.657687	-0.636546	-1.03857	-0.852826	-0.561629	1.50499	1.50609	0.789967	1.18353	1.42118
AT3G53970	-0.775668	-0.535512	-0.722588	-0.762648	-0.20051	0.992467	1.07481	0.959101	1.55622	1.75297
AT3G60820	-0.636007	-0.733697	-0.759175	-0.825602	-0.683416	1.25202	1.23343	1.06551	1.39253	1.58335
AT4G02950	0.210111	0.050597	-0.536287	0.0736471	0.337306	-0.536287	-0.536287	-0.536287	-0.536287	0.134254
AT4G02970	-0.812397	-0.147935	0.681081	0.256038	-1.06121	-1.39115	-0.45861	0.528583	1.26799	1.85873
AT4G14800	-0.640354	-0.545003	-0.761066	-0.950215	-0.578323	1.35509	1.5257	1.0442	1.20452	1.31607
AT4G19006	-0.618129	-0.555198	-0.714208	-1.16834	-0.953557	1.50776	1.28543	1.20487	1.1987	1.27306
AT4G24820	-0.778654	-0.614272	-0.515658	-0.769426	-0.555915	1.45541	1.48576	1.05802	1.18675	1.33611
AT4G28470	-0.696766	-0.771502	-0.905569	-0.688911	-0.428484	0.969329	1.09262	0.763104	1.69033	1.80251
AT4G29040	-0.705641	-0.892091	-0.657257	-0.779824	-0.135547	1.4246	1.21467	0.931921	1.35204	1.44784
AT4G31300	-0.675601	-0.588031	-0.907306	-0.858165	-0.445482	1.61008	1.25421	0.843029	1.15947	1.43379
AT5G05780	-0.636975	-0.702367	-0.827458	-0.811398	-0.506335	1.45031	1.18783	1.12585	1.23106	1.53318
AT5G09900	-0.830071	-0.503476	-0.567135	-0.842007	-0.687465	1.16873	1.30223	1.36036	1.31586	1.38788
AT5G20000	-0.958968	-0.552505	-0.761353	-0.457838	-0.041604	1.33436	1.34217	1.07483	1.21767	1.40036
AT5G23540	-0.843176	-0.772076	-0.644075	-0.594857	-0.270283	1.37501	1.28671	1.11315	1.2346	1.48462
AT5G35590	-0.602498	-0.734463	-0.986363	-0.755036	-0.503796	1.28473	1.25937	0.740139	1.3625	1.64169
AT5G38650	-1.23461	-0.15361	0.063661	-0.121714	-0.400497	0.7126	1.16229	1.41899	1.24185	1.40475
AT5G40580	-0.771379	-0.589574	-0.547173	-0.700297	-0.909973	1.16814	1.33317	1.32172	1.35448	1.38594
AT5G42790	-0.944447	-0.562817	-0.455625	-0.289715	-0.432553	1.16649	1.30297	1.06167	1.22221	1.56536
AT5G43010	-0.804183	-0.765584	-0.968367	-0.702082	-0.55433	1.45636	1.15477	1.02327	1.28154	1.55423
AT5G58290	-0.981904	-0.52961	-0.623534	-0.551124	-0.16183	1.11936	1.22907	1.13927	1.3013	1.56961
AT5G64760	-0.398914	-0.639215	-0.939474	-1.47329	-1.39286	1.41538	1.17586	1.02159	1.22411	1.27694
AT5G66140	-0.826872	-0.463928	-0.714957	-0.862612	-0.864184	1.21595	1.42706	1.07429	1.33971	1.44347
