# Supplementary material for: The RPN12a proteasome subunit is essential for the multiple hormonal homeostasis controlling the progression of leaf senescence
Source: Commun Biol. 2022 Sep 30;5:1043. doi: 10.1038/s42003-022-03998-2 (PMC9525688; doi:10.1038/s42003-022-03998-2)
Supplement: Supplementary file 5 — Supplementary Data 3 [file 42003_2022_3998_MOESM5_ESM.xlsx]

## Sheet: Supplementary Table 3
Data S3: Senescence responsive list. Data were obtained from RNAseq performed on WT Col-0 and rpn12a-236 (3 biological replicates). Data are averaged z-score and were coloured (blue lower expression, red higher expression). Clusters are shown on the second page.
AGI	Name	Col_0_0d_Light	Col_0_6h_IDL	Col_0_1d_IDL	Col_0_3d_IDL	Col_0_6d_IDL	rpn12a-236_0d_Light	rpn12a-236_6h_IDL	rpn12a-236_1d_IDL	rpn12a-236_3d_IDL	rpn12a-236_6d_IDL
AT1G01260	JAM2	-1.04617	1.68519	1.76494	0.671023	0.737709	0.204553	0.12186	0.729575	-0.411516	-0.84607
AT1G01360	PYL9	1.74037	-1.14066	-0.0875452	0.285103	0.461889	-1.02327	-1.08569	-0.656791	-0.833661	-0.963598
AT1G01480	ACS2	-0.700733	-0.367532	-0.284008	0.405714	0.0902541	0.887135	-0.263667	0.299138	0.234521	2.10604
AT1G01720	ATAF1	0.630336	-0.841385	-0.521716	1.1469	-0.407896	-0.934423	-1.6985	-1.16626	0.211437	1.38573
AT1G02470	AT1G02470	-0.91097	0.581337	1.00793	1.41956	1.61184	-1.43799	0.0818681	0.261255	0.4924	0.712285
AT1G02660	AT1G02660	-1.34953	0.280168	0.467965	0.810512	1.01895	-0.247366	0.398147	0.878802	0.974991	1.4129
AT1G02860	NLA	-0.592314	-0.297901	0.268445	0.78488	1.18237	-0.622276	0.0659277	1.05688	1.23301	1.51077
AT1G10940	SNRK2.4	-0.535097	-0.219239	-0.262465	-0.396812	-0.603035	1.23952	0.700612	1.40057	1.17622	1.62753
AT1G11190	BFN1	-0.25754	0.0660429	-0.262155	1.25483	2.91578	-0.82235	-0.312259	-0.652341	-0.676299	0.121409
AT1G12820	AFB3	1.32341	-0.718808	-0.0434153	-0.743038	-0.406877	1.75268	-0.930528	0.415604	-0.861208	-1.63504
AT1G13260	RAV1	-0.910588	0.300921	1.22274	0.573816	0.886919	-0.264127	-0.0259064	1.06012	0.612208	0.503921
AT1G15520	ABCG40	-0.187132	1.02405	1.38543	-1.18238	-1.24714	0.401472	-0.208779	-0.516573	-0.591065	-0.487889
AT1G16190	RAD23A	0.105273	-0.629572	-0.73635	-0.805984	-0.853372	1.33711	-0.369918	-1.32476	-0.51965	-0.462827
AT1G17380	JAZ5	-0.336302	0.592683	-0.675466	-0.770496	-0.827806	2.448	-0.377288	-1.0559	-0.703525	-0.483822
AT1G17550	HAB2	0.819688	-1.78699	-0.9927	1.21097	1.29543	0.17847	-1.43253	-1.05505	0.302492	1.15889
AT1G19180	JAZ1	-1.50935	1.59738	1.07722	1.16592	0.126891	1.3438	0.143608	-0.169872	-1.09533	-0.616786
AT1G26820	RNS3	0.166059	0.689093	-0.488927	-0.839076	1.70008	0.0414071	-0.501298	-0.625265	0.26727	-0.282391
AT1G27320	AHK3	-0.279969	0.343081	0.806644	0.6859	1.21471	-1.20451	-0.0954976	1.09881	0.885129	0.399134
AT1G30135	JAZ8	-0.486813	1.88888	0.0763182	-0.486813	-0.486813	1.84904	-0.0955062	-0.486813	-0.486813	-0.486813
AT1G32640	MYC2	0.0345478	0.126868	-0.338067	-0.312076	-0.560942	2.15066	-1.17012	-1.10492	-1.14589	-0.842301
AT1G45249	ABF2	1.50059	-1.48433	-0.251447	1.41002	0.0622835	-0.525765	-1.79934	-0.769906	0.120786	0.311101
AT1G48260	CIPK17	-0.757088	-0.394631	0.548076	0.990662	1.93211	-0.328863	-0.720342	0.900228	0.910817	0.806984
AT1G48500	JAZ4	-0.532771	-0.759168	-0.442099	0.976201	2.05983	-0.755805	-1.09022	-1.08134	0.816741	1.71304
AT1G49720	ABF1	-1.29816	0.55178	0.701588	0.601524	1.29818	-1.74118	0.294707	0.429324	0.808839	1.01392
AT1G51660	MKK4	0.855186	0.604767	-0.142691	-0.391313	0.32318	0.0599533	-0.857839	-1.70331	-1.16277	-1.56229
AT1G53170	AtERF8	-0.00127238	1.1957	1.01297	1.11576	-1.82912	-0.69117	0.219659	-0.983776	-0.582328	-0.55792
AT1G54040	ESR	1.1111	-0.430739	-0.82058	-1.21762	-1.83115	1.20795	-0.276037	-0.168727	-0.377256	-1.03466
AT1G60940	SNRK2.10	-0.751217	0.0154206	0.330482	-0.0650008	0.290144	-0.544998	0.0293278	0.819061	1.92573	1.87775
AT1G61210	DWA3	1.27746	-0.937081	-0.211525	-0.154078	0.0425746	0.97844	-1.23496	-0.378082	-0.404615	-0.706177
AT1G62300	WRKY6	0.506497	0.959999	0.281992	0.149692	1.32294	-1.23574	-1.13122	-0.783328	-1.157	-1.33235
AT1G64280	NPR1	0.481719	-0.181134	0.242656	-1.03352	-1.82745	1.50753	-1.18827	1.00977	-0.406568	-0.530288
AT1G64520	RPN12a	-0.833469	-0.545407	-0.162216	-0.435845	-0.415322	1.27958	1.30197	1.20971	1.21173	1.36167
AT1G66330	AAF	1.53813	-1.11882	-0.95218	-0.824906	-0.334995	0.923342	-0.80286	-0.48246	-0.664368	-0.320667
AT1G69310	WRKY57	-0.90033	-0.423387	0.270679	1.09871	1.29848	0.174048	0.00434996	0.619884	1.00151	1.33334
AT1G69490	NAP	-0.3721	0.604339	1.02007	1.56194	1.31324	-1.27649	0.0037499	0.462958	0.0584758	0.640214
AT1G70700	JAZ9	-0.0758205	0.042286	-0.650183	-0.62795	-1.4999	2.16505	-0.995812	-0.13523	-0.361823	-0.202246
AT1G71190	SAG18	-0.920504	0.455092	0.323725	1.11668	2.46973	-1.29521	-0.184679	-0.192675	0.00910272	0.173141
AT1G72450	JAZ6	-1.14809	1.04424	1.2841	0.65803	-0.400834	1.93342	-0.784972	-0.0250935	-0.805864	-0.948923
AT1G72770	HAB1	0.653603	-1.35489	-0.350846	1.50262	0.644874	-0.57565	-1.70302	-0.45355	0.717601	1.19196
AT1G73000	PYL3	-0.154303	-0.154303	-0.154303	2.00594	-0.154303	-0.154303	-0.154303	-0.154303	-0.154303	-0.154303
AT1G73500	MKK9	-1.08928	1.08006	1.50045	1.45411	1.01161	-1.03025	-0.578741	-0.178252	-0.0702863	0.819459
AT1G73750	AT1G73750	-0.365857	-0.198529	0.055513	1.57816	2.51699	0.44071	-0.958727	0.0238377	-0.1175	0.0978983
AT1G74010	AT1G74010	-0.601962	1.09226	-0.652155	0.912458	1.82123	-0.118869	-0.236768	-1.04854	-0.667171	-0.555918
AT1G76260	DWA2	0.918719	0.388665	0.408027	-0.0610344	-0.0427249	-0.114799	-0.335685	-1.33817	-1.72388	-1.81571
AT1G77760	NIA1	0.39001	-0.696592	-0.698749	0.484224	2.63389	0.742256	-0.574251	-1.25124	-1.26551	-0.586513
AT1G78290	SNRK2.8	-0.0161047	-1.30669	-0.116996	-0.227497	-0.557814	0.0165403	-1.08448	0.728402	1.66891	2.12846
AT1G79650	RAD23B	-0.922416	0.992696	0.82457	-0.882612	-0.130436	-0.648214	0.56027	1.39131	1.16555	0.961109
AT1G80450	AT1G80450	-0.393362	1.65682	1.42897	-0.330956	-0.126119	-1.33146	-0.406947	0.645915	-0.0560675	-0.490716
AT1G80840	WRKY40	-0.0548482	1.95016	0.854789	-1.05968	-1.64794	0.939137	0.405255	-0.102661	-0.646889	-0.275554
AT2G01830	CRE1	0.646678	-0.613	-1.13271	-0.76462	-0.692888	0.379327	-0.574489	-1.14979	-0.747513	-0.548164
AT2G16720	MYB7	-1.60579	0.343355	0.880825	1.31272	0.43258	0.979247	-0.257065	0.375023	0.546295	0.593853
AT2G18790	PhyB	-0.760149	0.540732	1.41614	0.435827	0.119422	-0.131346	0.249301	1.17856	0.930669	0.548172
AT2G19430	DWA1	0.376287	-0.590697	-0.475306	-0.144699	0.715474	-1.17121	-0.8105	-1.04723	1.40539	1.85882
AT2G20570	GLK1	1.54288	-1.20037	-0.247533	-0.284633	-0.425744	1.77841	-0.883498	-0.00629464	-0.631349	-1.2643
AT2G23030	SNRK2.9	-1.0977	1.2438	-0.333486	0.155414	1.1563	-1.0977	0.73552	0.0894427	0.283353	1.47062
AT2G23170	GH3.3	-0.841162	2.00932	1.22713	-0.30348	1.21848	-0.584102	1.41796	-0.597502	-0.877667	-0.48836
AT2G25000	WRKY60	0.611557	0.482718	-0.226233	-0.534121	-0.271466	0.432607	0.0756307	-0.0836041	-1.82844	-2.23008
AT2G25180	ARR12	1.27028	-0.484417	-0.257392	-0.845325	0.524687	0.595294	-1.13643	-0.366146	-0.960544	-1.52329
AT2G25490	EBF1	-0.522479	0.646807	1.42141	1.30193	1.09799	0.0931448	-0.520738	-0.523526	-2.0512	-0.829751
AT2G25930	ELF3	-1.56519	0.920873	0.405979	0.274964	0.444474	-1.51031	1.08193	0.934147	0.759605	0.595186
AT2G26040	PYL2	1.29605	-0.687512	-0.605193	-1.37042	-0.521769	1.21471	-0.281738	-0.126681	-0.359945	-0.996395
AT2G27050	EIL1	-1.01651	1.22378	1.4511	0.628842	-0.342129	-0.759021	1.15999	1.68736	0.0796091	-0.501903
AT2G27150	AAO3	-0.710213	0.0604642	0.636934	1.70118	1.58109	-0.331313	-0.424282	0.644522	0.449125	0.807558
AT2G31070	TCP10	1.23555	-1.45715	-0.749734	-0.179206	0.871584	1.03535	-0.929929	-0.448401	-0.696291	-1.45352
AT2G33770	PHO2	-0.10811	-1.01164	0.091242	0.886023	1.79613	-0.29231	-0.0110747	0.590838	0.895229	0.232271
AT2G34600	JAZ7	-1.15042	0.626088	-0.264259	0.254009	-0.0478106	2.33476	-0.30228	-0.469143	0.249821	0.782339
AT2G36270	ABI5	-0.963505	0.952669	0.880665	1.32143	1.25951	-1.94882	-0.0105008	-0.144329	0.174168	0.254117
AT2G38310	PYL4	0.133475	-0.131082	-1.01415	-1.25283	-0.0456645	1.68888	0.476319	-0.399873	-1.31005	-1.51924
AT2G39940	SCF/COI1	1.41898	-0.820108	-0.414468	-0.491188	0.628565	-0.13355	-1.43532	0.0405292	-0.749899	-0.856026
AT2G40330	PYL6	-1.03327	0.592344	-0.0841969	0.93982	2.16908	0.786909	0.826376	-0.726144	-0.815815	0.113863
AT2G40805	miR319C	-0.358722	-0.358722	-0.358722	-0.358722	-0.358722	2.94179	-0.358722	-0.358722	0.478557	-0.358722
AT2G41070	EEL	-0.769155	0.208425	0.017303	0.603312	0.830355	-1.67679	-0.430615	-1.23035	1.41919	1.79327
AT2G43010	Pif4	-0.499816	0.605386	0.493018	0.251904	0.243912	0.308759	0.380775	1.68599	0.961773	0.623738
AT2G43790	MPK6	-0.779357	0.246225	0.843596	0.284322	0.598258	-0.389232	0.239529	1.49745	1.04717	1.29019
AT2G45210	SAUR36	-1.24826	-0.0559386	-0.168026	1.81611	2.38307	-0.284429	0.165322	-0.314048	-0.11717	0.520991
AT2G46370	JAR1	1.4105	-0.908631	-0.675406	-0.690821	0.0396294	0.928049	-0.925013	-1.01536	-1.02547	-1.18479
AT2G46510	JAM1	0.182339	0.972282	0.200034	-0.592455	-1.89387	1.83656	0.557678	1.24832	-0.658128	-1.09591
AT2G47585	miR164A	-0.154303	-0.154303	-0.154303	-0.154303	-0.154303	-0.154303	-0.154303	-0.154303	-0.154303	-0.154303
AT2G47950	AT2G47950	-0.522084	0.678722	0.0867545	0.566316	-0.522084	0.0913995	0.065214	-0.522084	-0.522084	0.0971774
AT3G02540	RAD23C	-0.387518	0.619456	0.654964	-0.719557	0.194324	-1.23045	0.234194	2.42194	0.858724	0.074429
AT3G11410	AHG3	0.730693	-1.64797	-0.262463	1.45226	0.0190245	-0.375704	-2.05549	-0.715932	0.922953	1.282
AT3G13672	SINA2	0.00658172	-0.833717	-0.0572828	2.13006	1.78971	-0.443071	-1.34595	-0.638609	0.291181	0.923022
AT3G14440	NCED3	-0.231956	-0.0287991	1.318	-0.187513	-0.969518	-0.720923	0.0577482	1.25563	0.625827	1.8125
AT3G15030	TCP4	0.977633	-0.403081	-0.215179	-0.21276	-0.672589	0.659671	-0.19159	-1.5937	-1.40283	-1.36084
AT3G15210	AtERF4	0.398611	0.810742	0.664622	0.239068	-2.16934	0.05825	-0.601371	-1.12833	-0.776265	-0.927367
AT3G17860	JAZ3	-1.16476	-0.599626	0.0980587	-1.14265	-1.26852	1.21156	0.314398	0.834464	1.2625	1.43603
AT3G19290	ABF4	-0.388232	0.129836	0.547528	1.31006	0.513633	-1.76181	-0.813854	0.346671	1.11323	1.56332
AT3G20770	EIN3	-1.01607	0.517535	0.777167	0.752532	1.22017	-0.768853	0.29017	1.01127	1.03219	0.91692
AT3G21220	MKK5	-0.509551	0.0132559	-0.514937	0.196952	1.80274	1.73675	-1.42106	-1.16828	0.173343	0.36924
AT3G22275	JAZ13	-0.168881	0.0820084	-0.525511	-0.314441	-0.525511	3.03937	-0.0578321	-0.525511	-0.525511	-0.525511
AT3G26810	AFB2	-1.06434	-0.622404	0.480357	-0.0112182	1.96376	0.555179	0.571715	1.63307	0.222689	-0.347554
AT3G27010	TCP20	-0.414831	0.222626	-0.100981	0.820288	1.35432	-0.743264	0.548138	0.620429	0.90877	1.14595
AT3G28210	SAP12	-0.97566	-0.4209	-0.54443	-0.973805	-0.914213	1.55396	1.21031	1.1008	1.32117	1.30846
AT3G29035	ORS1	-0.97132	0.522605	0.87106	0.893798	1.04521	-0.571261	0.516282	1.00305	0.752714	0.759119
AT3G43440	JAZ11	-0.91573	-0.133633	0.489543	1.42728	1.77457	-0.769779	-0.125027	0.738855	0.692152	0.949383
AT3G44880	LLS1	-0.562992	0.447544	0.842685	1.63151	1.89171	-1.20479	-0.39812	0.0331128	0.342743	0.753009
AT3G45010	SCPL48	-0.706517	-0.475374	0.119214	1.71589	2.66537	-0.662652	-0.362932	-0.459268	0.0355836	0.330339
AT3G45140	LOX2	0.400238	0.379231	0.353541	-0.0281184	-2.27127	1.6174	-0.585326	-0.75198	-0.528221	-0.971049
AT3G45640	MPK3	0.780977	0.907409	0.562401	-0.271952	0.0729386	0.307815	-0.650926	-1.20972	-1.68437	-1.8806
AT3G47960	GTR1	1.08359	-0.300723	-1.05619	-0.686319	-0.0623622	1.56087	-0.687457	-0.695796	-1.23037	-1.54682
AT3G48100	ARR5	0.824812	-0.909692	-0.857268	-1.12988	-0.423709	0.490816	-0.0179844	-0.310757	-0.386112	-1.07966
AT3G48360	BT2	-0.932491	-0.0638821	-0.416627	0.0686215	-0.589157	-0.450387	1.23368	1.25001	0.965642	1.8802
AT3G50500	SNRK2.2	-1.52527	0.739777	0.746674	0.455477	0.941605	-1.18103	0.725769	1.05884	0.748522	0.697907
AT3G53970	PTRE1	-0.775668	-0.535512	-0.722588	-0.762648	-0.20051	0.992467	1.07481	0.959101	1.55622	1.75297
AT3G59060	Pif5	0.577171	-0.369438	0.161124	-0.755255	-0.535781	0.808367	0.00587915	1.91645	0.801049	0.306744
AT3G61630	CRF6	-0.97569	0.21483	0.616509	1.19462	-0.155283	-0.20176	-0.0792318	0.0789031	1.57026	1.77509
AT3G62980	TIR1	0.772592	-0.180426	0.335885	-0.58999	-2.30635	-0.209647	1.02484	1.79935	0.0682791	-0.640693
AT4G01026	PYL7	-0.458258	0.684616	0.785729	0.801612	-0.0627189	-0.00585002	-0.636969	0.656741	0.286809	1.55994
AT4G02570	CUL1	-0.747725	0.174081	0.617226	0.259345	0.902945	-0.718746	0.197676	0.857156	1.42266	1.56205
AT4G04490	CRK36	-0.041709	0.664602	0.845933	1.53552	1.85597	-0.144041	-1.34529	-0.95298	-1.20396	-1.24231
AT4G11280	ACS6	0.937622	0.297178	0.495212	-0.381579	-1.55745	0.361191	-0.802886	-0.866083	-1.58296	-0.30769
AT4G11910	NYE2	-1.01791	0.276936	0.686861	1.50017	1.94185	-0.875689	-0.268278	0.0831127	0.500985	0.762855
AT4G13250	NYC1	-1.03459	0.2148	0.801268	1.35465	1.80592	-1.44606	-0.419109	0.133801	0.496976	0.908441
AT4G16110	ARR2	-0.708734	0.00191871	0.654747	1.85633	2.00237	-0.613913	-0.374851	0.421297	0.238469	0.31228
AT4G17870	PYR1	-0.213596	-0.445051	-0.957307	0.463223	2.15217	0.57638	1.44169	0.110269	-0.519403	0.12264
AT4G18390	TCP2	1.31689	-1.17949	-0.843744	-0.992132	-0.539766	0.466774	-0.729847	-1.17531	-0.350152	-0.601525
AT4G18425	DMP4	-0.749165	-0.00341112	-1.12936	-0.0784831	1.23767	-0.577967	-0.0505663	-0.181495	0.135969	2.02566
AT4G19810	CHiC	-1.21277	1.04751	0.889928	0.869378	1.46264	-0.353993	0.979908	0.00899125	-0.826732	-0.3432
AT4G22920	NYE1	-0.251635	-0.132117	0.708603	1.87639	2.27399	-0.952094	-0.91984	-0.387705	0.0168964	0.352176
AT4G23810	WRKY53	0.136913	1.87438	1.23841	-1.52075	-1.22641	-0.635693	0.731257	0.564326	-0.282815	-0.857089
AT4G26080	ABI1	-0.526177	0.0944272	1.11723	2.25101	0.218138	-1.24415	-0.547603	0.348781	0.47703	1.10596
AT4G26150	GNL	0.942072	-0.623919	-0.605287	-0.523909	-0.302662	-0.450432	-0.625152	-1.45791	-0.503936	-1.0439
AT4G27260	GH3.5	-1.09024	1.286	1.21482	0.821805	0.677495	-1.58648	1.11636	0.57907	0.0569042	0.566251
AT4G27920	PYL10	-0.273123	-0.273123	-0.273123	-0.273123	-0.273123	0.966242	-0.273123	-0.273123	-0.273123	-0.273123
AT4G30270	SEN4	-1.0157	-0.272025	-0.398678	0.667966	1.32811	0.578714	-0.176254	1.52003	1.21378	0.805821
AT4G30520	SARK	1.07284	-0.410118	-0.841802	-1.49943	-0.653742	0.612993	-0.145062	-0.0257549	-1.01493	-1.15753
AT4G31800	WRKY18	-0.0950951	0.124889	-0.675369	-1.14163	0.0679803	2.59491	-0.0434185	-0.702501	-0.499031	-0.381747
AT4G33950	SNRK2.6	1.21769	-1.54568	-0.348427	0.950095	0.836265	-0.643281	-1.78734	-0.7951	-0.164568	0.00970362
AT4G34000	ABF3	0.671067	-0.892031	0.871776	1.1776	-0.328951	-0.109452	-1.7693	0.986441	0.795329	0.633742
AT4G34160	CYCD3	0.490912	0.742246	-0.49257	-0.214899	-0.636538	-0.315687	0.34346	-0.77248	-0.440591	-1.08033
AT4G39850	PED3	-0.297171	-0.303272	-0.302559	0.386316	1.63303	0.130852	-0.060129	0.525693	0.978159	0.84578
AT4G40010	SNRK2.7	0.401835	-0.356956	-0.58948	0.1499	1.79466	-1.44813	-1.09833	0.27363	0.0779849	0.808087
AT5G01747	miR164B	1.29128	-0.887362	-0.490257	-0.887362	-0.887362	-0.319532	0.0585366	-0.590054	-0.887362	-0.887362
AT5G03280	EIN2	-0.240316	0.682608	1.36701	0.836561	1.96409	-1.20401	-0.263651	-0.079218	0.159654	-0.528433
AT5G03730	CTR1	-0.906906	1.95994	1.66693	0.863291	-0.474206	-0.885527	1.00815	0.497616	-0.343773	-0.652547
AT5G05440	PYL5	-0.84001	1.35788	0.570589	0.792216	1.64943	-0.131707	0.767616	0.823625	-0.409401	-1.19833
AT5G08590	SNRK2.1	0.632269	-1.42728	0.48962	1.72957	1.6828	-0.0383559	-1.79798	-0.32312	-0.558945	0.483707
AT5G13170	SAG29	1.55119	-0.847275	-0.511636	-0.706406	-0.847275	0.929777	-0.847275	-0.847275	-0.847275	-0.172551
AT5G13180	ANAC083	0.248314	-0.0678169	0.257535	1.20623	2.38557	0.507862	-1.00958	-0.995608	-0.910003	-1.36231
AT5G13220	JAZ10	-1.12663	1.6984	-0.149911	-0.209451	-0.658684	2.07502	0.0158051	0.139659	-0.54718	-0.428298
AT5G13530	KEG	-0.5582	0.552637	0.455518	0.155452	0.760933	-0.710494	0.242841	0.54385	1.34707	0.308859
AT5G20570	RBX1	-0.990947	-0.23074	-0.0223161	0.433468	-0.224154	-0.476381	0.0824954	1.38911	1.0542	1.93774
AT5G20730	ARF7	-0.952955	0.0986932	0.334999	0.161412	0.881045	-1.06198	0.697084	0.868953	0.899792	-0.440448
AT5G20900	JAZ12	0.443285	-0.380473	0.161833	1.07948	0.6504	1.01363	-2.62704	-0.919678	-0.229684	0.229604
AT5G20910	AIP2	-0.784052	-0.597742	-0.663506	-0.593967	-0.355541	1.3191	1.07308	1.24886	1.32861	1.50648
AT5G21326	CIPK26	1.36511	-1.93842	-0.570117	-0.176162	1.4162	0.237173	-1.45502	0.284264	0.334221	0.256495
AT5G25350	EBF2	-1.06691	1.5735	1.561	1.04198	0.370418	-1.2948	1.01624	0.545369	-0.221154	-0.00709497
AT5G25620	YUC6	1.22913	-0.654291	-0.986297	-1.47397	-0.104229	-0.292413	-0.676609	-0.69604	-0.119471	-0.732324
AT5G27807	miR164C	-0.873584	0.665813	0.296859	1.68536	0.817265	-0.873584	0.922813	-0.270324	-0.873584	0.663161
AT5G38470	RAD23D	-0.000666236	-0.774735	-0.499021	0.366741	2.53828	-0.191096	-1.15446	-0.667101	0.318471	1.37314
AT5G39520	AT5G39520	-0.814788	0.333632	0.870602	1.38471	1.50742	-1.40195	-0.568973	0.473374	0.796836	1.00264
AT5G39610	ORE1	-0.917704	0.888615	1.08077	1.25802	1.13318	-1.41856	0.543722	0.700544	0.310439	0.60175
AT5G41663	miR319B	-0.311139	-0.311139	-0.311139	-0.311139	-0.311139	-0.311139	-0.311139	-0.311139	-0.311139	-0.311139
AT5G45860	PYL11	-0.154303	-0.154303	-0.154303	-0.154303	-0.154303	-0.154303	-0.154303	-0.154303	-0.154303	-0.154303
AT5G45890	SAG12	-0.611597	-0.537971	-0.225322	1.86963	2.56212	-0.611597	-0.611597	-0.611597	-0.121377	0.739039
AT5G46210	CUL4	-0.641827	-0.430386	-0.044314	0.0177893	1.2386	-0.692513	-0.334851	0.935672	1.52059	1.96766
AT5G46790	PYL1	0.840035	-0.712922	-1.382	-0.431547	1.17157	1.16825	-0.408265	-1.29899	-0.62061	-1.42312
AT5G49980	AFB5	-0.653176	0.955311	0.725738	0.0707265	0.114299	-1.05658	1.4139	1.57244	0.158864	-0.265407
AT5G51760	AHG1	-0.342481	-0.342481	-0.342481	-0.342481	-0.342481	0.457621	-0.342481	-0.342481	-0.342481	-0.342481
AT5G54510	GH3.6	-1.23935	0.27855	0.00360776	1.82222	2.13225	-1.06503	-0.050437	0.114783	0.05914	0.74976
AT5G56860	GNC	1.11534	-1.35078	-0.866673	-1.09273	-0.611253	-0.127251	-0.991331	0.0620344	-0.167243	-0.493836
AT5G57050	ABI2	1.10067	-1.55114	-0.753586	1.27744	-0.450066	-0.0605964	-1.66412	-1.0844	0.190866	1.0933
AT5G59220	SAG113	-0.0350926	-0.481767	0.31872	1.8778	1.09921	-0.843546	-1.51731	-0.0452834	1.00522	1.42794
AT5G62000	ARF2	0.346071	0.770641	1.16701	1.22373	0.883309	-0.795774	-1.34435	-0.353975	0.564812	-0.718635
AT5G63110	HDA6	0.250412	-0.763572	-0.713836	-0.338542	1.58237	0.075591	0.102323	-0.140187	1.77019	0.620622
AT5G63650	SNRK2.5	-0.418815	1.63947	1.51268	0.426329	-1.20955	-1.44605	0.942743	0.822138	-0.576061	-1.18431
AT5G63790	NAC102	-0.171958	-0.137289	0.685561	2.17414	-0.137258	-1.6522	-1.27896	-0.982781	-0.0815894	0.871401
AT5G65640	bHLH93	1.11391	0.18508	0.464139	1.06141	0.340085	-0.890513	-0.259305	-0.826569	-1.89567	-1.89567
AT5G66880	SNRK2.3	-1.21073	0.437494	0.0568794	0.622274	1.22709	-1.09734	0.418327	0.710878	1.30758	1.38902

## Sheet: Clusters
AGI	Cluster	Col_0_0d_Light	Col_0_6h_IDL	Col_0_1d_IDL	Col_0_3d_IDL	Col_0_6d_IDL	rpn12a-236_0d_Light	rpn12a-236_6h_IDL	rpn12a-236_1d_IDL	rpn12a-236_3d_IDL	rpn12a-236_6d_IDL
AT3G14440	1	-0.231956	-0.0287991	1.318	-0.187513	-0.969518	-0.720923	0.0577482	1.25563	0.625827	1.8125
AT3G48360	1	-0.932491	-0.0638821	-0.416627	0.0686215	-0.589157	-0.450387	1.23368	1.25001	0.965642	1.8802
AT5G20570	1	-0.990947	-0.23074	-0.0223161	0.433468	-0.224154	-0.476381	0.0824954	1.38911	1.0542	1.93774
AT1G01480	1	-0.700733	-0.367532	-0.284008	0.405714	0.0902541	0.887135	-0.263667	0.299138	0.234521	2.10604			0	6	24	72	144
AT1G78290	1	-0.0161047	-1.30669	-0.116996	-0.227497	-0.557814	0.0165403	-1.08448	0.728402	1.66891	2.12846		Col-0	-0.795233	0.000275616	0.291063	0.19422	0.549401
AT3G17860	1	-1.16476	-0.599626	0.0980587	-1.14265	-1.26852	1.21156	0.314398	0.834464	1.2625	1.43603		rpn12a	-0.213183	0.316404	1.04021	1.04555	1.09613
AT3G53970	1	-0.775668	-0.535512	-0.722588	-0.762648	-0.20051	0.992467	1.07481	0.959101	1.55622	1.75297		Col-0	-0.667215	0.613677	0.801476	1.21401	1.10222
AT1G10940	1	-0.535097	-0.219239	-0.262465	-0.396812	-0.603035	1.23952	0.700612	1.40057	1.17622	1.62753		rpn12a	-0.874917	-0.0381772	0.145909	-0.0286951	0.204017
AT3G28210	1	-0.97566	-0.4209	-0.54443	-0.973805	-0.914213	1.55396	1.21031	1.1008	1.32117	1.30846
AT1G64520	1	-0.833469	-0.545408	-0.162216	-0.435845	-0.415322	1.27958	1.30197	1.20971	1.21174	1.36167
AT5G20910	1	-0.784052	-0.597742	-0.663506	-0.593967	-0.355541	1.3191	1.07308	1.24886	1.32861	1.50648
AT3G26810	1	-1.06434	-0.622404	0.480357	-0.0112183	1.96376	0.555179	0.571715	1.63307	0.222689	-0.347554
AT4G30270	1	-1.0157	-0.272025	-0.398678	0.667966	1.32811	0.578714	-0.176254	1.52003	1.21378	0.805821
AT1G48260	1	-0.757088	-0.394631	0.548076	0.990662	1.93211	-0.328863	-0.720342	0.900228	0.910817	0.806984
AT1G69310	1	-0.90033	-0.423387	0.270679	1.09871	1.29848	0.174048	0.00434996	0.619884	1.00151	1.33334
AT2G33770	1	-0.10811	-1.01164	0.091242	0.886023	1.79613	-0.29231	-0.0110747	0.590838	0.895229	0.232271
AT4G39850	1	-0.297171	-0.303272	-0.302559	0.386316	1.63303	0.130852	-0.060129	0.525693	0.978159	0.84578
AT2G43010	1	-0.499816	0.605386	0.493018	0.251904	0.243912	0.308759	0.380775	1.68599	0.961773	0.623738
AT1G79650	1	-0.922416	0.992696	0.82457	-0.882612	-0.130436	-0.648214	0.56027	1.39131	1.16555	0.961109
AT3G02540	1	-0.387518	0.619456	0.654964	-0.719557	0.194324	-1.23045	0.234194	2.42194	0.858724	0.074429
AT1G13260	1	-0.910588	0.300921	1.22274	0.573816	0.886919	-0.264127	-0.0259064	1.06012	0.612208	0.503921
AT2G18790	1	-0.760149	0.540732	1.41614	0.435827	0.119422	-0.131346	0.249301	1.17856	0.930669	0.548172
AT1G27320	1	-0.279969	0.343081	0.806644	0.6859	1.21471	-1.20451	-0.0954976	1.09881	0.885129	0.399134
AT5G13530	1	-0.5582	0.552636	0.455518	0.155452	0.760933	-0.710495	0.242841	0.54385	1.34707	0.308859
AT5G20730	1	-0.952955	0.0986932	0.334999	0.161412	0.881045	-1.06198	0.697084	0.868953	0.899792	-0.440448
AT2G43790	1	-0.779357	0.246225	0.843596	0.284322	0.598258	-0.389232	0.239529	1.49745	1.04717	1.29019
AT1G60940	1	-0.751217	0.0154206	0.330482	-0.0650008	0.290144	-0.544998	0.0293278	0.819061	1.92573	1.87775
AT4G02570	1	-0.747726	0.174081	0.617226	0.259345	0.902945	-0.718746	0.197676	0.857156	1.42266	1.56205
AT1G02860	1	-0.592314	-0.297901	0.268445	0.78488	1.18237	-0.622276	0.0659277	1.05688	1.23301	1.51077
AT5G46210	1	-0.641827	-0.430386	-0.044314	0.0177893	1.2386	-0.692513	-0.334851	0.935672	1.52059	1.96766
AT1G49720	1	-1.29816	0.55178	0.701588	0.601524	1.29818	-1.74118	0.294707	0.429324	0.808839	1.01392
AT3G20770	1	-1.01607	0.517535	0.777167	0.752532	1.22017	-0.768853	0.29017	1.01127	1.03219	0.91692
AT3G29035	1	-0.97132	0.522605	0.87106	0.893798	1.04521	-0.571261	0.516282	1.00305	0.752714	0.759119
AT2G25930	1	-1.56519	0.920873	0.405979	0.274964	0.444474	-1.51031	1.08193	0.934147	0.759605	0.595186
AT3G50500	1	-1.52527	0.739777	0.746674	0.455477	0.941605	-1.18103	0.725769	1.05884	0.748522	0.697907
AT1G02660	1	-1.34953	0.280168	0.467965	0.810512	1.01895	-0.247366	0.398147	0.878802	0.974991	1.4129
AT3G27010	1	-0.414831	0.222626	-0.100981	0.820288	1.35432	-0.743264	0.548138	0.620429	0.90877	1.14595
AT5G66880	1	-1.21073	0.437494	0.0568794	0.622274	1.22709	-1.09735	0.418327	0.710878	1.30758	1.38902
AT3G21220	2	-0.509551	0.0132559	-0.514937	0.196952	1.80274	1.73675	-1.42106	-1.16828	0.173344	0.36924
AT5G20900	2	0.443285	-0.380473	0.161833	1.07948	0.6504	1.01363	-2.62704	-0.919678	-0.229684	0.229604
AT1G74010	2	-0.601962	1.09226	-0.652155	0.912458	1.82123	-0.118869	-0.236768	-1.04854	-0.667171	-0.555918
AT2G40330	2	-1.03327	0.592344	-0.0841969	0.93982	2.16908	0.786909	0.826376	-0.726144	-0.815815	0.113863
AT1G73750	2	-0.365857	-0.198529	0.055513	1.57816	2.51699	0.44071	-0.958727	0.0238377	-0.1175	0.0978983
AT4G04490	2	-0.041709	0.664602	0.845933	1.53552	1.85597	-0.144041	-1.34529	-0.95298	-1.20396	-1.2423
AT5G13180	2	0.248314	-0.0678169	0.257535	1.20623	2.38557	0.507862	-1.00958	-0.995609	-0.910003	-1.36231
AT4G17870	2	-0.213596	-0.445051	-0.957307	0.463223	2.15217	0.57638	1.44169	0.110269	-0.519403	0.12264
AT1G77760	2	0.39001	-0.696592	-0.698749	0.484224	2.63389	0.742256	-0.574251	-1.25124	-1.26551	-0.586513
AT5G46790	2	0.840035	-0.712922	-1.382	-0.431547	1.17157	1.16825	-0.408265	-1.29899	-0.62061	-1.42312
AT2G23030	2	-1.0977	1.2438	-0.333486	0.155414	1.1563	-1.0977	0.73552	0.0894427	0.283353	1.47062
AT4G18425	2	-0.749165	-0.00341112	-1.12936	-0.0784831	1.23767	-0.577967	-0.0505663	-0.181495	0.135969	2.02566
AT2G19430	2	0.376287	-0.590697	-0.475306	-0.144699	0.715474	-1.17121	-0.8105	-1.04723	1.40539	1.85882
AT2G41070	2	-0.769155	0.208425	0.017303	0.603312	0.830355	-1.67679	-0.430615	-1.23035	1.41919	1.79327
AT4G40010	2	0.401835	-0.356956	-0.58948	0.1499	1.79466	-1.44813	-1.09833	0.27363	0.0779849	0.808087
AT1G48500	2	-0.532771	-0.759168	-0.442099	0.976201	2.05983	-0.755805	-1.09022	-1.08134	0.816741	1.71304
AT5G38470	2	-0.000666236	-0.774735	-0.499021	0.366741	2.53828	-0.191096	-1.15446	-0.667101	0.318471	1.37314
AT3G13672	2	0.00658172	-0.833717	-0.0572828	2.13006	1.78971	-0.443071	-1.34595	-0.638609	0.291181	0.923022
AT5G59220	2	-0.0350926	-0.481767	0.31872	1.8778	1.09921	-0.843546	-1.51731	-0.0452834	1.00522	1.42794
AT1G26820	2	0.166059	0.689093	-0.488927	-0.839076	1.70008	0.0414071	-0.501298	-0.625265	0.26727	-0.282391
AT5G63110	2	0.250412	-0.763572	-0.713836	-0.338542	1.58237	0.075591	0.102323	-0.140187	1.77019	0.620622
AT1G01360	3	1.74037	-1.14066	-0.0875452	0.285103	0.461889	-1.02327	-1.08569	-0.656791	-0.833661	-0.963598
AT4G26150	3	0.942072	-0.623919	-0.605287	-0.523909	-0.302662	-0.450432	-0.625152	-1.45791	-0.503936	-1.0439
AT2G25180	3	1.27028	-0.484417	-0.257392	-0.845325	0.524687	0.595294	-1.13643	-0.366146	-0.960544	-1.52329
AT2G39940	3	1.41898	-0.820108	-0.414468	-0.491188	0.628565	-0.13355	-1.43532	0.0405292	-0.749899	-0.856026
AT2G31070	3	1.23555	-1.45715	-0.749734	-0.179206	0.871584	1.03535	-0.929929	-0.448401	-0.696291	-1.45352
AT1G61210	3	1.27746	-0.937081	-0.211525	-0.154078	0.0425746	0.97844	-1.23496	-0.378082	-0.404615	-0.706177
AT2G46370	3	1.4105	-0.908631	-0.675406	-0.690821	0.0396294	0.928049	-0.925013	-1.01536	-1.02547	-1.18479
AT1G12820	3	1.32341	-0.718808	-0.0434153	-0.743038	-0.406877	1.75268	-0.930528	0.415604	-0.861208	-1.63504
AT2G20570	3	1.54288	-1.20037	-0.247533	-0.284633	-0.425744	1.77841	-0.883498	-0.00629464	-0.631349	-1.2643
AT3G47960	3	1.08359	-0.300723	-1.05619	-0.686319	-0.0623622	1.56087	-0.687457	-0.695796	-1.23037	-1.54682
AT5G01747	3	1.29128	-0.887362	-0.490257	-0.887362	-0.887362	-0.319532	0.0585366	-0.590054	-0.887362	-0.887362
AT1G54040	3	1.1111	-0.430739	-0.82058	-1.21762	-1.83115	1.20795	-0.276037	-0.168727	-0.377256	-1.03466
AT2G26040	3	1.29605	-0.687512	-0.605193	-1.37042	-0.521769	1.21471	-0.281738	-0.126681	-0.359945	-0.996395
AT3G48100	3	0.824812	-0.909692	-0.857268	-1.12988	-0.423709	0.490816	-0.0179844	-0.310756	-0.386112	-1.07966
AT4G30520	3	1.07284	-0.410118	-0.841802	-1.49943	-0.653742	0.612993	-0.145062	-0.0257549	-1.01493	-1.15753
AT2G01830	3	0.646678	-0.613	-1.13271	-0.76462	-0.692888	0.379327	-0.574489	-1.14979	-0.747513	-0.548164
AT4G18390	3	1.31689	-1.17949	-0.843744	-0.992132	-0.539766	0.466774	-0.729847	-1.17531	-0.350152	-0.601525
AT1G66330	3	1.53813	-1.11882	-0.95218	-0.824906	-0.334995	0.923342	-0.80286	-0.48246	-0.664368	-0.320667
AT5G13170	3	1.55119	-0.847275	-0.511636	-0.706406	-0.847275	0.929777	-0.847275	-0.847275	-0.847275	-0.172551
AT5G25620	3	1.22913	-0.654291	-0.986297	-1.47397	-0.104229	-0.292413	-0.676609	-0.69604	-0.119471	-0.732324
AT5G56860	3	1.11534	-1.35078	-0.866673	-1.09273	-0.611253	-0.127251	-0.991331	0.0620344	-0.167243	-0.493836
AT4G34000	3	0.671067	-0.892031	0.871776	1.1776	-0.328951	-0.109452	-1.7693	0.986441	0.795329	0.633742
AT5G21326	3	1.36511	-1.93842	-0.570117	-0.176162	1.4162	0.237173	-1.45502	0.284264	0.334221	0.256495
AT1G17550	3	0.819688	-1.78699	-0.9927	1.21097	1.29543	0.17847	-1.43253	-1.05505	0.302492	1.15889
AT1G45249	3	1.50059	-1.48433	-0.251447	1.41002	0.0622835	-0.525765	-1.79934	-0.769906	0.120786	0.311101
AT4G33950	3	1.21769	-1.54568	-0.348427	0.950095	0.836265	-0.643281	-1.78734	-0.7951	-0.164568	0.00970362
AT5G08590	3	0.632269	-1.42728	0.48962	1.72957	1.6828	-0.0383559	-1.79798	-0.32312	-0.558945	0.483707
AT1G01720	3	0.630336	-0.841385	-0.521715	1.1469	-0.407896	-0.934423	-1.6985	-1.16626	0.211437	1.38573
AT1G72770	3	0.653603	-1.35489	-0.350846	1.50262	0.644874	-0.57565	-1.70302	-0.45355	0.717602	1.19196
AT3G11410	3	0.730693	-1.64797	-0.262463	1.45226	0.0190245	-0.375704	-2.05549	-0.715932	0.922953	1.282
AT5G57050	3	1.10067	-1.55114	-0.753586	1.27744	-0.450066	-0.0605964	-1.66412	-1.0844	0.190866	1.0933
AT1G73000	4	-0.154303	-0.154303	-0.154303	2.00594	-0.154303	-0.154303	-0.154303	-0.154303	-0.154303	-0.154303
AT5G27807	4	-0.873584	0.665813	0.296859	1.68536	0.817265	-0.873584	0.922813	-0.270324	-0.873584	0.663161
AT1G73500	4	-1.08928	1.08006	1.50045	1.45411	1.01161	-1.03025	-0.578741	-0.178252	-0.0702863	0.819459
AT1G69490	4	-0.3721	0.604339	1.02007	1.56194	1.31324	-1.27649	0.0037499	0.462958	0.0584758	0.640214
AT1G02470	4	-0.91097	0.581337	1.00793	1.41956	1.61184	-1.43799	0.0818681	0.261255	0.4924	0.712285
AT2G36270	4	-0.963505	0.952669	0.880665	1.32143	1.25951	-1.94882	-0.0105008	-0.144329	0.174168	0.254117
AT5G39610	4	-0.917704	0.888615	1.08077	1.25802	1.13318	-1.41856	0.543722	0.700545	0.310439	0.60175
AT3G43440	4	-0.91573	-0.133633	0.489543	1.42728	1.77457	-0.769779	-0.125027	0.738855	0.692152	0.949383
AT2G27150	4	-0.710213	0.0604642	0.636934	1.70118	1.58109	-0.331313	-0.424282	0.644522	0.449125	0.807558
AT4G16110	4	-0.708734	0.00191871	0.654747	1.85633	2.00237	-0.613913	-0.374851	0.421297	0.238469	0.31228
AT3G44880	4	-0.562992	0.447544	0.842685	1.63151	1.89171	-1.20479	-0.39812	0.0331128	0.342743	0.753009
AT4G11910	4	-1.01791	0.276936	0.686861	1.50017	1.94185	-0.875689	-0.268278	0.0831127	0.500985	0.762855
AT4G13250	4	-1.03459	0.2148	0.801268	1.35465	1.80592	-1.44606	-0.419109	0.133801	0.496976	0.908441
AT5G39520	4	-0.814788	0.333632	0.870602	1.38471	1.50742	-1.40195	-0.568973	0.473374	0.796836	1.00264
AT1G11190	4	-0.25754	0.0660429	-0.262155	1.25483	2.91578	-0.822349	-0.312259	-0.652341	-0.676299	0.121409
AT4G22920	4	-0.251635	-0.132117	0.708603	1.87639	2.27399	-0.952094	-0.91984	-0.387705	0.0168964	0.352176
AT3G45010	4	-0.706517	-0.475374	0.119214	1.71589	2.66537	-0.662652	-0.362932	-0.459268	0.0355836	0.330339
AT5G45890	4	-0.611597	-0.537971	-0.225322	1.86963	2.56212	-0.611597	-0.611597	-0.611597	-0.121377	0.739039
AT1G71190	4	-0.920504	0.455092	0.323725	1.11668	2.46973	-1.29521	-0.184679	-0.192675	0.00910273	0.173141
AT2G45210	4	-1.24826	-0.0559386	-0.168026	1.81611	2.38307	-0.284429	0.165322	-0.314048	-0.11717	0.520991
AT5G54510	4	-1.23935	0.27855	0.00360777	1.82222	2.13225	-1.06503	-0.050437	0.114783	0.05914	0.74976
AT2G16720	4	-1.60579	0.343355	0.880825	1.31272	0.43258	0.979247	-0.257065	0.375023	0.546295	0.593853
AT3G61630	4	-0.97569	0.21483	0.616509	1.19462	-0.155283	-0.20176	-0.0792318	0.0789031	1.57026	1.77509
AT4G01026	4	-0.458258	0.684616	0.785729	0.801612	-0.0627189	-0.00585002	-0.636969	0.656741	0.286809	1.55994
AT3G19290	4	-0.388232	0.129836	0.547528	1.31006	0.513633	-1.76181	-0.813854	0.346671	1.11323	1.56332
AT4G26080	4	-0.526177	0.0944272	1.11723	2.25101	0.218138	-1.24415	-0.547603	0.348781	0.47703	1.10596
AT5G63790	4	-0.171958	-0.137289	0.685561	2.17414	-0.137258	-1.6522	-1.27896	-0.982781	-0.0815894	0.871402
AT2G23170	4	-0.841162	2.00932	1.22713	-0.30348	1.21848	-0.584102	1.41796	-0.597502	-0.877667	-0.48836
AT1G01260	4	-1.04617	1.68519	1.76494	0.671023	0.737709	0.204553	0.12186	0.729575	-0.411515	-0.84607
AT4G19810	4	-1.21277	1.04751	0.889928	0.869378	1.46264	-0.353993	0.979908	0.00899125	-0.826732	-0.3432
AT5G05440	4	-0.84001	1.35788	0.570589	0.792216	1.64943	-0.131707	0.767616	0.823625	-0.409401	-1.19833
AT1G80450	4	-0.393362	1.65682	1.42897	-0.330956	-0.126119	-1.33146	-0.406947	0.645915	-0.0560675	-0.490716
AT4G27260	4	-1.09024	1.286	1.21482	0.821805	0.677494	-1.58648	1.11636	0.57907	0.0569042	0.566251
AT5G25350	4	-1.06691	1.5735	1.561	1.04198	0.370418	-1.2948	1.01624	0.545369	-0.221154	-0.00709497
AT2G27050	4	-1.01651	1.22378	1.4511	0.628842	-0.342129	-0.759021	1.15999	1.68736	0.0796091	-0.501903
AT5G49980	4	-0.653176	0.955311	0.725738	0.0707265	0.114299	-1.05658	1.4139	1.57244	0.158864	-0.265407
AT5G03730	4	-0.906906	1.95994	1.66693	0.863291	-0.474206	-0.885527	1.00815	0.497616	-0.343773	-0.652547
AT5G63650	4	-0.418815	1.63947	1.51268	0.426329	-1.20955	-1.44605	0.942743	0.822138	-0.576061	-1.18431
AT5G03280	4	-0.240316	0.682608	1.36701	0.836561	1.96409	-1.20401	-0.263651	-0.079218	0.159654	-0.528433
AT5G62000	4	0.346071	0.770641	1.16701	1.22373	0.883309	-0.795774	-1.34435	-0.353975	0.564812	-0.718635
AT2G25490	4	-0.522479	0.646807	1.42141	1.30193	1.09799	0.0931448	-0.520738	-0.523526	-2.0512	-0.829751
AT1G62300	4	0.506497	0.959999	0.281992	0.149692	1.32294	-1.23574	-1.13122	-0.783327	-1.157	-1.33235
AT5G65640	4	1.11391	0.18508	0.464139	1.06141	0.340085	-0.890513	-0.259305	-0.826569	-1.89567	-1.89567
AT1G64280	5	0.481719	-0.181134	0.242656	-1.03352	-1.82745	1.50753	-1.18827	1.00977	-0.406568	-0.530288
AT2G46510	5	0.182339	0.972282	0.200034	-0.592455	-1.89387	1.83656	0.557678	1.24832	-0.658128	-1.09591
AT3G59060	5	0.577171	-0.369438	0.161124	-0.755255	-0.535781	0.808367	0.00587915	1.91645	0.801049	0.306744
AT3G62980	5	0.772592	-0.180426	0.335885	-0.58999	-2.30635	-0.209647	1.02484	1.79935	0.0682791	-0.640693
AT1G53170	5	-0.00127238	1.1957	1.01297	1.11576	-1.82912	-0.69117	0.219659	-0.983776	-0.582328	-0.55792
AT3G15210	5	0.398611	0.810742	0.664622	0.239068	-2.16934	0.05825	-0.601371	-1.12833	-0.776265	-0.927367
AT3G45140	5	0.400238	0.379231	0.353541	-0.0281184	-2.27127	1.6174	-0.585326	-0.75198	-0.528221	-0.971049
AT4G11280	5	0.937622	0.297178	0.495212	-0.381579	-1.55745	0.361191	-0.802886	-0.866083	-1.58296	-0.30769
AT1G15520	5	-0.187132	1.02405	1.38543	-1.18238	-1.24714	0.401472	-0.208779	-0.516574	-0.591065	-0.487889
AT1G80840	5	-0.0548482	1.95016	0.854789	-1.05968	-1.64794	0.939137	0.405255	-0.102661	-0.646889	-0.275554
AT4G23810	5	0.136913	1.87438	1.23841	-1.52075	-1.22641	-0.635693	0.731257	0.564326	-0.282815	-0.857089
AT2G25000	5	0.611557	0.482718	-0.226233	-0.534121	-0.271466	0.432607	0.0756307	-0.0836041	-1.82844	-2.23008
AT2G38310	5	0.133475	-0.131082	-1.01415	-1.25283	-0.0456645	1.68888	0.476319	-0.399873	-1.31005	-1.51924
AT3G15030	5	0.977633	-0.403081	-0.215179	-0.21276	-0.672589	0.659671	-0.19159	-1.5937	-1.40283	-1.36084
AT1G51660	5	0.855186	0.604767	-0.142691	-0.391313	0.32318	0.0599533	-0.857839	-1.70331	-1.16277	-1.56229
AT1G76260	5	0.918719	0.388665	0.408027	-0.0610344	-0.0427249	-0.114799	-0.335685	-1.33817	-1.72388	-1.81571
AT3G45640	5	0.780977	0.907409	0.562401	-0.271952	0.0729386	0.307815	-0.650926	-1.20972	-1.68437	-1.8806
AT4G34160	5	0.490912	0.742246	-0.49257	-0.214899	-0.636538	-0.315687	0.34346	-0.77248	-0.440591	-1.08033
AT2G47950	5	-0.522084	0.678722	0.0867544	0.566316	-0.522084	0.0913995	0.065214	-0.522084	-0.522084	0.0971774
AT1G19180	5	-1.50935	1.59738	1.07722	1.16592	0.126891	1.3438	0.143608	-0.169872	-1.09533	-0.616786
AT1G72450	5	-1.14809	1.04424	1.2841	0.65803	-0.400834	1.93342	-0.784972	-0.0250935	-0.805864	-0.948923
AT1G30135	5	-0.486813	1.88888	0.0763182	-0.486813	-0.486813	1.84904	-0.0955062	-0.486813	-0.486813	-0.486813
AT5G13220	5	-1.12663	1.6984	-0.149911	-0.209451	-0.658684	2.07502	0.0158051	0.139659	-0.54718	-0.428298
AT2G34600	5	-1.15042	0.626088	-0.264259	0.254009	-0.0478106	2.33476	-0.30228	-0.469143	0.249821	0.782339
AT1G70700	5	-0.0758205	0.042286	-0.650183	-0.62795	-1.4999	2.16505	-0.995812	-0.13523	-0.361823	-0.202246
AT1G32640	5	0.0345478	0.126868	-0.338067	-0.312076	-0.560942	2.15066	-1.17012	-1.10492	-1.14589	-0.842301
AT1G16190	5	0.105273	-0.629572	-0.73635	-0.805984	-0.853372	1.33711	-0.369918	-1.32476	-0.51965	-0.462827
AT1G17380	5	-0.336302	0.592683	-0.675466	-0.770496	-0.827806	2.448	-0.377288	-1.0559	-0.703525	-0.483822
AT4G31800	5	-0.0950951	0.124889	-0.675369	-1.14163	0.0679803	2.59491	-0.0434185	-0.702501	-0.49903	-0.381747
AT2G40805	5	-0.358722	-0.358722	-0.358722	-0.358722	-0.358722	2.94179	-0.358722	-0.358722	0.478557	-0.358722
AT3G22275	5	-0.168881	0.0820084	-0.525511	-0.314441	-0.525511	3.03937	-0.0578321	-0.525511	-0.525511	-0.525511
AT4G27920	5	-0.273123	-0.273123	-0.273123	-0.273123	-0.273123	0.966242	-0.273123	-0.273123	-0.273123	-0.273123
AT5G51760	5	-0.342481	-0.342481	-0.342481	-0.342481	-0.342481	0.457621	-0.342481	-0.342481	-0.342481	-0.342481
