# Supplementary material for: The RPN12a proteasome subunit is essential for the multiple hormonal homeostasis controlling the progression of leaf senescence
Source: Commun Biol. 2022 Sep 30;5:1043. doi: 10.1038/s42003-022-03998-2 (PMC9525688; doi:10.1038/s42003-022-03998-2)
Supplement: Supplementary file 6 — Supplementary Data 4 [file 42003_2022_3998_MOESM6_ESM.xlsx]

## Sheet: Supplementary Table 4
Data S4: Manually curated hormone gene list. Data were obtained from RNAseq performed on WT Col-0 and rpn12a-236 (3 biological replicates). Data are averaged z-score and were coloured (blue lower expression, red higher expression). DEGs (p<0.0001) are shown in the second page. Clusters are shown on the third page.
AGI	Name	Col_0_0d_Light	Col_0_6h_IDL	Col_0_1d_IDL	Col_0_3d_IDL	Col_0_6d_IDL	rpn12a-236_0d_Light	rpn12a-236_6h_IDL	rpn12a-236_1d_IDL	rpn12a-236_3d_IDL	rpn12a-236_6d_IDL
AT1G01120	KCS1	1.26446	-0.210215	-0.131218	-1.13353	-1.22016	1.59407	0.476163	0.636006	-1.03663	-1.82712
AT1G01480	ACS2/ACC1	-0.700733	-0.367532	-0.284008	0.405714	0.0902541	0.887135	-0.263667	0.299138	0.234521	2.10604
AT1G02500	SAM1	-0.647032	0.986749	1.62401	0.720548	-1.13325	-1.3527	0.69499	0.837812	0.872745	0.437458
AT1G02630	ENT8	-0.615134	-0.615134	1.50967	1.27355	0.71276	-0.615134	-0.615134	1.13715	-0.615134	0.415379
AT1G02790	PGA4	1.37233	-0.28097	-0.547463	0.287655	0.665386	1.18122	-0.134536	-0.547463	-0.547463	-0.547463
AT1G03000	PEX6	-0.372886	0.510389	0.407992	-0.3321	0.302112	-0.358011	0.264572	1.66537	1.1486	0.443303
AT1G03055	DWARF27	1.39446	-0.468709	-0.873365	-0.894279	-0.994245	0.920709	-0.843533	-0.739658	-0.994245	-0.880709
AT1G03430	AHP5	1.12053	-0.400172	-0.287502	-0.472776	-0.17683	0.98272	-1.3133	-0.797369	-1.30794	-1.25755
AT1G03445	BSU1	-0.430178	-0.430178	-0.430178	1.24006	0.510794	-0.430178	-0.430178	-0.430178	-0.430178	0.27817
AT1G03800	ERF10	-0.729837	-0.321885	0.420641	-0.0459892	-0.291336	-0.263765	-0.729837	-0.220057	-0.729837	-0.729837
AT1G03850	GRXS13	-0.386826	1.395	1.19019	-1.04553	-1.16939	-0.598028	0.499804	1.18972	-0.0412843	0.989597
AT1G03980	PCS2	-0.420688	-0.442526	0.0473116	-0.478242	-0.934749	1.15376	1.46994	0.146718	0.28088	0.395401
AT1G04100	IAA10	0.543941	0.160991	0.27128	-1.27561	-0.49309	0.711075	-0.16329	-1.52402	0.352085	0.0925602
AT1G04220	KCS2	1.64717	-1.17163	0.196414	-0.259824	-0.203028	1.72018	-0.58585	-0.117651	-1.43878	-1.16306
AT1G04240	IAA3/SHY2	0.745112	-0.471321	0.333091	-1.72316	-2.35466	0.219264	0.554263	1.15382	0.118683	-0.170776
AT1G04250	IAA17/AXR3	1.26681	-0.87942	-0.201709	-1.01107	-1.43813	1.11309	0.199913	0.28968	-0.824529	-1.57403
AT1G04310	ERS2	-0.9624	1.14658	1.27916	1.55045	0.318229	-1.64443	0.411456	0.621438	-0.0372126	0.723861
AT1G04370	ERF14	0.367746	-0.0633532	-0.695516	0.403261	-0.695516	-0.184456	1.20391	-0.1282	-0.695516	-0.695516
AT1G04550	IAA12/BDL	1.34802	-0.840541	-0.703463	-1.03838	-0.391626	0.797199	-0.897198	-1.07257	-0.894438	-0.602491
AT1G04580	AAO4	-0.541651	-0.134154	-0.403873	1.70033	2.76825	-0.541651	-0.412839	-0.541651	-0.403282	0.550382
AT1G04610	YUCCA3	-0.273541	-0.273541	-0.273541	0.908834	1.01196	-0.273541	-0.273541	-0.273541	-0.273541	-0.273541
AT1G05010	ACO/EFE/EAT1	-0.619592	1.65326	0.570501	-0.409501	-1.18649	0.273588	1.11075	-0.207437	-1.2675	-0.908356
AT1G05160	CYP88A3/KAO1	-0.891943	0.38842	1.23293	0.154891	-1.70306	-1.4354	0.668957	1.16409	1.0607	0.538613
AT1G05530	UGT2	-0.273833	0.940176	-0.273833	-0.273833	-0.273833	-0.273833	-0.273833	-0.273833	-0.273833	-0.273833
AT1G05560	UGT1	0.649684	-0.291329	-0.937036	1.77858	1.32543	-0.644522	-0.614053	-1.18687	-1.57605	-0.727768
AT1G06160	ORA59	-0.613675	1.96152	1.22099	0.63082	-0.608632	-0.468445	0.12834	-1.0521	-1.31911	-1.23266
AT1G06180	MYB13	-0.0250265	0.992015	0.860234	1.41054	1.496	-0.693713	-0.609339	-1.20269	-1.59972	-1.38674
AT1G06290	ACX3	0.402936	-0.086196	0.1635	0.473923	2.69937	0.0779847	-0.0921612	-0.0428616	-0.59119	-0.477701
AT1G07430	AIP1/HAI2	0.837332	-0.763846	-0.146303	1.30177	-0.357684	-1.24503	-1.95511	-1.11592	0.667572	1.50701
AT1G08810	MYB60	-0.0984487	-0.290052	-0.693892	-2.35555	0.239713	0.760729	0.275719	0.841426	-0.513598	-0.346922
AT1G08980	AMI1	-1.46832	0.967578	1.3022	0.561755	-0.0610749	-1.45468	0.860392	1.5096	0.503314	0.257952
AT1G09400	12-oxophytodienoate reductase, putative	-1.31826	0.624595	0.441129	0.693621	1.15003	-0.117485	-0.0706583	0.439376	0.597486	1.15719
AT1G09530	PIF3	-0.78961	1.22059	1.18684	1.07588	-0.444733	0.0843142	1.08044	1.02102	0.0555144	0.0242226
AT1G09860	PUP16	1.09803	-0.423529	-0.423529	0.180888	-0.423529	-0.423529	-0.423529	0.322164	1.97339	-0.423529
AT1G10430	PP2A1	0.416695	-0.153582	0.619715	-1.76854	-0.872611	-0.264651	-0.16364	1.18221	0.714379	0.160542
AT1G10470	ARR4	0.652213	-0.510951	-0.522571	-1.17395	-1.03513	1.17102	-0.10892	-0.551856	-1.14811	-1.17321
AT1G11190	BFN1	-0.25754	0.0660429	-0.262155	1.25483	2.91578	-0.82235	-0.312259	-0.652341	-0.676299	0.121409
AT1G12240	FRUCT4	-0.587314	-0.513441	0.0377488	-0.155059	-1.2277	1.0712	-0.310563	1.25941	1.08172	2.12613
AT1G13280	AOC4	0.346729	0.482524	0.838367	0.473299	-0.120112	-0.0112517	-0.621191	-0.871221	-1.44866	-1.27981
AT1G13300	HRS1	-0.471876	1.45041	-0.471876	-0.471876	1.14033	0.245355	0.219909	-0.471876	-0.471876	-0.471876
AT1G13740	AFP2	-0.199505	0.26584	0.726591	0.92853	-1.24626	0.545772	-1.43048	-1.017	-1.09505	0.286945
AT1G14080	FUT6	-0.280772	0.267086	1.16753	1.38939	2.35793	-0.740175	-0.532656	-0.799705	-0.669436	-0.520104
AT1G14790	RDR1	-1.05644	0.690082	1.09972	0.663047	1.61179	-0.566422	0.0577837	0.830151	0.573143	0.329042
AT1G14920	GAI/RGA2	-0.650513	1.32698	1.31246	-0.500916	-0.966933	-0.851811	1.66265	1.37668	-0.634115	-1.10387
AT1G15050	IAA34	0.278402	1.02284	1.50475	-0.701998	-0.666108	-0.192663	0.204105	-0.754937	-0.785886	0.287692
AT1G15080	PAP2	0.91993	0.0809077	0.56219	-1.42976	-0.753624	0.461104	0.671647	-0.931403	-0.30604	-0.432223
AT1G15500	AATP2/NTT2	-0.282635	1.12761	1.60588	0.639699	-1.64365	-1.6233	0.886893	0.321417	0.186644	-0.143671
AT1G15520	ABCG40	-0.187132	1.02405	1.38543	-1.18238	-1.24714	0.401472	-0.208779	-0.516573	-0.591065	-0.487889
AT1G15550	GA4	1.16167	-1.27505	-0.736449	-1.7248	-0.225131	0.227866	0.0644232	0.24814	-0.205534	-0.556478
AT1G15580	IAA5	0.643865	1.01709	-0.810425	-1.10011	-1.10011	0.483845	2.1243	-0.0791163	-1.10011	-1.10011
AT1G16540	ABA3	-0.652371	0.450231	0.928604	1.88503	1.82799	-1.20789	-0.747985	-0.269718	-0.590908	-0.321472
AT1G17380	JAZ5	-0.336302	0.592683	-0.675466	-0.770496	-0.827806	2.448	-0.377288	-1.0559	-0.703525	-0.483822
AT1G17420	LOX3	0.768649	0.0548096	-0.494456	-0.663469	-0.600445	1.84996	-0.492945	-0.91384	-1.27552	-1.60117
AT1G17550	HAB2	0.819688	-1.78699	-0.9927	1.21097	1.29543	0.17847	-1.43253	-1.05505	0.302492	1.15889
AT1G17990	12-oxophytodienoate reductase, putative	-0.00654884	0.246251	0.444039	0.950296	0.522217	0.303569	-0.0336035	0.312264	0.215474	0.157796
AT1G18400	BEE1	-0.188917	1.38611	1.21268	-1.08202	-1.44179	-0.75406	1.55094	0.257174	-0.782039	-1.40737
AT1G18570	MYB51	-0.894262	2.13328	1.5239	0.0297867	-0.251762	-1.46093	0.640606	0.628974	0.0251432	-0.864152
AT1G18870	ICS2	-0.282005	-0.746251	0.574084	1.69277	2.12552	-0.561735	-1.42091	0.000950368	0.168977	0.888869
AT1G18890	CPK10	-0.257672	1.8154	2.03131	-0.554326	-0.761994	0.701941	-0.311006	0.76725	-1.01393	-1.07002
AT1G19050	ARR7	1.01684	-0.399463	-1.10243	-0.988551	-0.960041	1.03042	-0.236157	-0.807417	-1.01077	-1.00955
AT1G19180	JAZ1	-1.50935	1.59738	1.07722	1.16592	0.126891	1.3438	0.143608	-0.169872	-1.09533	-0.616786
AT1G19220	ARF19	-1.21604	0.109119	0.69833	0.320502	0.071985	0.079731	0.639557	1.15498	1.29889	1.05689
AT1G19250	FMO1	-0.512583	1.08106	0.813145	0.664357	1.62508	-0.796758	-0.796758	-0.796758	-0.796758	-0.297632
AT1G19350	BES1	-0.369188	0.698622	0.903626	-0.154212	-1.64762	0.766589	2.09011	0.979066	-0.70359	-0.771198
AT1G19640	JMT	1.28962	-0.337141	-0.954441	-0.974699	-0.827712	0.897348	-0.626017	-0.994758	-1.12232	-0.541928
AT1G19770	PUP14	-1.04202	1.5246	1.17783	0.391331	1.25527	-1.55256	0.31829	0.677732	0.2355	0.289608
AT1G19850	ARF5/MP/IAA24	0.393552	0.616581	0.348226	1.27839	-0.686287	-1.41416	-1.38348	-0.700903	0.357331	-0.386859
AT1G19950	HVA22h	1.48425	-0.688523	-0.569423	-0.754371	-0.810344	0.225274	0.094353	-0.849121	-1.2512	-1.04923
AT1G20440	COR47	-0.788827	-0.161631	1.03605	0.751081	0.895152	0.307142	-0.836484	0.943364	0.758453	0.889129
AT1G21240	WAK3/WAKL3	0.681731	1.2203	0.832868	-0.40411	-0.551574	-0.1633	-0.77015	-1.5976	-1.42256	-1.1594
AT1G21270	WAK2/WAKL2	0.348325	0.623437	0.33909	-1.30632	-0.932303	1.47719	0.365506	0.538101	-1.56177	-1.98942
AT1G21830	expressed protein	-0.997017	1.76966	1.23583	-0.406608	-0.238216	-0.595988	1.83817	0.764207	-0.266838	-0.180352
AT1G22070	TGA3	0.31104	0.511268	0.269759	-0.395443	-0.176176	-0.312996	0.135461	-1.3261	-1.85096	-1.27398
AT1G22360	UGT85A2	-0.500869	0.84379	0.408704	0.67071	2.49474	0.473521	0.14782	0.380933	-0.98952	-1.32603
AT1G22400	UGT85A1	-0.936391	0.323841	0.0277516	1.19532	2.02043	-1.07105	-0.0808029	0.931319	0.288261	0.812705
AT1G22985	CRF7	-0.852122	-0.593085	-0.38728	-0.201432	0.235667	0.629413	0.425772	0.92508	1.69343	1.95923
AT1G23080	PIN7	0.464615	1.03087	0.687079	-1.48225	-2.04755	0.187945	1.24007	0.536408	-1.01219	-1.27169
AT1G23130	Bet v I allergen family protein	-0.682247	-0.793509	-0.319565	0.235699	-0.339581	-0.40566	0.0485846	1.458	1.43603	2.14677
AT1G24180	IAR4	0.913797	-0.623884	-0.0381726	-0.528942	1.24114	0.382761	-0.156135	0.747049	-1.36976	-0.534604
AT1G24625	ZFP7	-0.387296	-0.480701	-0.512047	0.583857	2.07745	0.845373	0.222253	-1.40063	-0.544919	-0.0358836
AT1G25490	RCN1	0.35109	-0.0238995	0.869272	-1.76431	0.18071	-0.801579	0.0739279	1.84577	1.02497	0.0656336
AT1G27320	AHK3	-0.279969	0.343081	0.806644	0.6859	1.21471	-1.20451	-0.0954976	1.09881	0.885129	0.399134
AT1G27370	SPL10	0.21131	-1.85647	-1.31865	-0.195173	0.718836	0.835696	-0.77101	-0.152009	0.210828	0.197697
AT1G27450	APT1	-0.442638	1.06095	0.44055	-1.03151	-1.08323	-0.479704	1.23514	-0.207442	-0.969386	-0.474978
AT1G27730	ZAT10 / STZ	-0.822505	1.69015	1.25935	0.232578	-0.98221	0.127825	-0.754956	-0.253244	-0.727005	-0.96329
AT1G28130	GH3.17	-0.824637	0.0476483	0.41624	1.90046	2.10564	-0.736202	0.0543965	0.590457	0.165323	-0.221614
AT1G28220	PUP3	-0.521299	0.0539442	-0.521299	1.70751	-0.00261686	-0.521299	-0.521299	-0.521299	0.0463363	2.32683
AT1G28230	PUP1	-0.0680937	-0.405796	-0.348777	1.2173	1.60881	-0.767712	-1.86404	-1.04836	-0.259878	0.672631
AT1G28360	ERF12	-0.404209	0.0156562	0.636898	2.37749	1.39847	-1.09541	-1.18294	-0.254015	-0.0887028	0.193821
AT1G28370	ERF11	0.394986	1.17563	0.529748	0.976234	-0.651901	0.703027	-1.61964	-1.53385	-1.031	-0.872191
AT1G29260	PEX7	-0.182876	-0.0813267	-0.0652561	-0.284368	0.322341	-1.05311	0.179911	1.22594	1.37693	1.78715
AT1G30040	GA2OX2	0.331351	-1.15574	0.359579	1.45249	1.81627	-0.631825	-1.02974	-1.03954	-0.377337	0.00324315
AT1G30100	NCED5	1.54893	0.0120875	-0.0309766	-0.778014	-0.778014	0.269224	0.73397	-0.778014	-0.223773	-0.778014
AT1G30135	JAZ8	-0.486813	1.88888	0.0763182	-0.486813	-0.486813	1.84904	-0.0955062	-0.486813	-0.486813	-0.486813
AT1G30260	AGL79	1.29504	-1.14027	-1.26548	-0.0335242	-0.231101	1.23314	-1.07601	-1.15534	-0.563623	-0.273742
AT1G30330	ARF6	-0.942618	-0.603442	0.202509	-0.437624	-0.11383	1.30269	1.0361	1.66369	0.51612	-0.614422
AT1G30840	PUP4	-0.223065	1.38722	0.211432	-1.14095	-1.75928	-0.721951	0.951419	0.302737	0.723504	-0.455798
AT1G31770	ABCG14	0.536799	-1.98627	-1.47612	-0.0234835	1.52851	1.17078	-0.410938	-0.781392	-0.175092	0.0362682
AT1G32230	CEO1/RCD1/ATP8	-1.23035	-0.108259	0.0105116	-0.24123	0.0981153	0.0154298	0.686727	2.17154	1.22683	1.12417
AT1G32640	MYC2/JAI1/JIN1	0.0345478	0.126868	-0.338067	-0.312076	-0.560942	2.15066	-1.17012	-1.10492	-1.14589	-0.842301
AT1G32960	SBT3.3	0.123208	1.03094	0.787369	0.249539	0.86068	-0.093495	-1.47966	-1.42045	-1.68139	-0.927545
AT1G33240	GTL1	0.184679	-0.190969	0.484409	-0.847251	0.476416	0.12148	1.48617	1.7545	0.127007	-1.49585
AT1G33960	AIG1	0.157019	1.26938	1.17504	-0.459454	-0.87276	-0.650298	-0.122793	-0.311182	-0.768031	-0.830316
AT1G34390	ARF22	-0.220489	-0.220489	-0.220489	1.22771	-0.220489	-0.220489	-0.220489	-0.220489	-0.220489	-0.220489
AT1G35230	AGP5	0.724987	1.21792	1.00387	-0.661527	-0.387281	-0.208616	-0.860305	-0.533204	-0.660003	-1.00248
AT1G35670	CPK11	-0.472285	-0.145181	0.35595	-0.154413	-0.220897	0.516052	-0.347701	1.80705	0.970616	1.74592
AT1G44090	GA20OX5	-0.154303	-0.154303	-0.154303	-0.154303	-0.154303	-0.154303	2.00594	-0.154303	-0.154303	-0.154303
AT1G44130	nucellin protein, putative	-0.287672	0.4561	0.994739	-0.195462	-0.17258	0.539793	-0.372134	0.757177	-0.959297	-0.959297
AT1G44750	PUP11	0.305823	-1.11475	-0.461046	0.996031	2.0111	-0.146846	-0.915046	0.851161	-1.03654	-0.28845
AT1G45249	ABF2	1.50059	-1.48433	-0.251447	1.41002	0.0622835	-0.525765	-1.79934	-0.769906	0.120786	0.311101
AT1G47603	PUP19	-0.220928	-0.220928	-0.220928	-0.220928	-0.220928	-0.220928	-0.220928	-0.220928	-0.220928	2.87206
AT1G47890	RLP7	-0.845367	0.942819	1.51672	0.887376	1.50624	-0.782266	0.113879	-0.360685	-0.27635	0.0659489
AT1G48420	D-CDES	1.49061	0.405692	0.237211	-1.3397	-0.689884	-0.396262	0.0404844	0.540641	-0.82322	-1.68631
AT1G48500	JAZ4	-0.532771	-0.759168	-0.442099	0.976201	2.05983	-0.755805	-1.09022	-1.08134	0.816741	1.71304
AT1G49500	expressed protein	-0.986717	0.427762	0.914637	0.742873	-0.161058	0.0394364	0.664329	1.22758	1.10525	1.07775
AT1G49720	ABF1	-1.29816	0.55178	0.701588	0.601524	1.29818	-1.74118	0.294707	0.429324	0.808839	1.01392
AT1G50430	DWF5	1.03934	1.22686	0.0816373	-1.62584	-1.60619	0.65548	0.128769	-0.471064	-1.28777	-0.898208
AT1G50640	ERF3	0.37834	-0.115376	1.06056	0.635197	-1.72247	0.0496246	-0.176295	0.961091	-0.202512	-1.57809
AT1G51760	IAR3	-1.15917	1.11174	0.43741	0.0822013	-0.267339	2.26385	-0.0328598	-0.0983577	-0.18046	-0.112429
AT1G51950	IAA18	-0.779055	0.324888	0.711314	1.69472	1.74644	-0.783397	-0.0454274	0.476998	0.437277	0.465397
AT1G52340	ABA2	1.52008	-1.63271	-1.11562	-0.30735	-0.528408	0.727481	-0.911816	-0.770821	-0.325021	-0.118044
AT1G52400	ATBG1/BGLU18	0.0228736	0.423208	-0.212807	-0.184752	-2.69381	1.46783	-0.180503	-0.169579	-0.0118852	-0.487274
AT1G52830	IAA6	0.395111	-0.209685	-0.451152	-0.820377	-1.04922	1.64432	1.72221	0.475099	-1.04922	-1.04922
AT1G53170	ERF8	-0.00127238	1.1957	1.01297	1.11576	-1.82912	-0.69117	0.219659	-0.983776	-0.582328	-0.55792
AT1G53180	expressed protein	-0.308143	0.597401	0.680074	1.90776	0.595648	-1.13995	-0.404116	-0.728359	0.204564	1.28116
AT1G53870	expressed protein	0.0619289	0.968039	1.4971	1.03971	0.794098	1.34126	-0.809854	-0.496342	-1.06365	-0.379481
AT1G55020	LOX1	1.16001	-0.88491	-2.05639	-1.33814	-0.513254	1.31551	-0.0565348	-0.351297	0.109459	0.831112
AT1G55120	FRUCT5	0.137785	0.447361	0.797161	1.45235	2.07172	-1.41576	-1.08347	0.254772	-0.90812	-1.03398
AT1G55610	BRL1	-1.5445	-0.160345	-0.30342	0.652309	0.875475	-0.0294242	1.38496	0.421927	1.33853	1.16578
AT1G55880	pyridoxal-5-phosphate-dependent enzyme, beta family protein	-0.936048	0.29242	0.678007	0.962824	0.079497	-0.898445	0.886532	1.52541	1.03416	0.441702
AT1G56150	SAUR71	0.475456	0.658578	0.296927	-0.74784	-1.75827	-0.770123	0.566479	1.5608	-1.30433	-0.955903
AT1G57943	PUP17	-0.760244	0.477805	0.771488	0.536671	1.5664	-1.24767	-0.674031	-0.762499	-0.345675	-0.951506
AT1G57990	PUP18	-1.52064	0.780189	0.708215	0.911201	1.54092	-0.301401	-0.19767	0.956051	0.672759	0.746827
AT1G59750	ARF1	0.446043	0.00207381	0.274882	0.283677	-0.423981	-0.493791	-0.202163	0.774403	0.639811	-0.00693237
AT1G59940	ARR3	-0.154303	-0.154303	-0.154303	-0.154303	-0.154303	-0.154303	-0.154303	2.00594	-0.154303	-0.154303
AT1G60010	expressed protein	-0.546529	0.655876	1.06495	-0.0128304	-0.469269	-1.16068	1.22128	2.10837	0.579193	-0.690528
AT1G60970	clathrin adaptor complex small chain family protein	1.00201	0.647022	1.18125	0.98017	0.664901	-0.565702	-0.0863256	-1.06026	-1.06026	-1.06026
AT1G61630	ENT7	-0.154303	-0.154303	-0.154303	-0.154303	-0.154303	-0.154303	-0.154303	-0.154303	-0.154303	-0.154303
AT1G62040	APG8c/ATG8c	-0.671493	-0.0903846	0.21473	0.90004	1.84368	-1.6504	0.0615773	0.659814	0.524671	1.03866
AT1G62660	glycosyl hydrolase family 32	-0.89983	-0.652116	-0.463064	1.50076	1.70977	1.18139	-0.70638	0.15295	0.436279	0.861272
AT1G62960	ACS10	1.30677	-1.12153	-0.432369	-0.191493	0.229188	0.566937	-0.938745	-0.0749735	-0.472878	-0.910876
AT1G64060	ATRBOH F	1.14723	-0.126318	-0.581718	-0.203256	0.147766	0.636068	-1.30757	-0.543036	-0.826038	-2.14335
AT1G64280	SAI1/NIM1/NPR1	0.481719	-0.181134	0.242656	-1.03352	-1.82745	1.50753	-1.18827	1.00977	-0.406568	-0.530288
AT1G64520	RPN12a	-0.833469	-0.545407	-0.162216	-0.435845	-0.415322	1.27958	1.30197	1.20971	1.21173	1.36167
AT1G64780	AMT1.2	1.29373	-0.511941	-0.465787	-0.80233	-1.27561	0.958754	-0.464002	-0.712247	-1.04704	-1.19942
AT1G65310	XTH17	-0.31998	-0.31998	-0.31998	0.73385	-0.31998	-0.31998	-0.31998	-0.31998	-0.31998	-0.31998
AT1G66340	ETR1	-0.801462	0.406737	-0.323657	-0.241438	0.129457	0.203237	0.162987	1.63465	0.94758	0.994036
AT1G66350	RGL1	-0.3393	0.202672	0.310872	1.28519	1.3201	-0.415254	1.29757	0.581796	-1.15104	-1.66459
AT1G67080	ABA4	0.971443	0.193109	0.128946	0.138491	-0.752781	-0.135793	-1.34145	-0.14835	-1.32972	-1.66929
AT1G67110	CYP735A2	-0.490081	-0.490081	-0.490081	-0.490081	-0.490081	-0.490081	0.649141	1.08495	0.966887	2.19983
AT1G67560	LOX6	1.36276	0.0835256	-0.31359	-1.35127	-0.83003	1.05613	-0.167909	0.654302	-0.929161	-1.96219
AT1G67710	ARR11	-0.154159	0.536045	-0.242419	1.0694	1.66569	-2.33855	-0.523256	0.513009	0.770065	-0.027227
AT1G67730	GLOSSY8	1.72466	-0.331595	0.608002	0.45984	1.42706	0.816001	-0.64471	-0.061715	-1.3635	-1.18247
AT1G68100	IAR1	-0.993286	1.16149	1.50521	0.071297	0.12384	-1.28398	1.22323	1.41224	0.248882	-0.560511
AT1G68460	IPT1	0.822786	0.761187	-0.33218	-0.553817	0.393221	-0.308634	0.26748	-1.0224	-1.0224	-1.0224
AT1G68490	expressed protein	1.00973	-0.714713	-0.650699	0.34797	1.02844	0.159361	-1.89349	-1.0646	-0.988727	-0.450566
AT1G69260	AFP1	0.836574	-1.30343	-0.2654	1.63922	0.239989	-0.0533635	-1.83068	-1.09034	0.710813	1.4219
AT1G69270	RPK1	-0.519599	0.202314	0.771016	1.39448	1.491	-1.01997	-0.590495	0.238625	0.841258	1.16496
AT1G69530	EXP1	0.115397	1.21005	0.505136	-1.15867	-1.45887	0.359128	1.90927	0.81825	-0.77686	-1.41207
AT1G69700	HVA22c	1.01104	-0.188329	0.0133508	-0.467254	-0.798313	-0.156586	-0.812376	-0.635821	-1.48586	-1.02406
AT1G70330	ENT1	0.245775	-0.307294	0.668945	1.50045	2.43288	-0.677491	-0.185816	-0.133527	-0.371532	-0.20473
AT1G70700	JAZ9	-0.0758205	0.042286	-0.650183	-0.62795	-1.4999	2.16505	-0.995812	-0.13523	-0.361823	-0.202246
AT1G70940	PIN3	0.00284905	1.51961	1.30843	-1.69257	-0.544099	-0.0220525	1.61309	0.651323	-0.919113	-1.05175
AT1G71130	CRF8	0.387502	-1.04149	-1.21711	0.00675127	0.508332	-1.15182	-0.376304	-1.05666	-0.0676705	0.781983
AT1G71960	ABCG25	-0.211867	-0.620332	-0.403419	1.20211	1.44773	-0.341899	-1.67576	-0.0650273	0.960276	1.05142
AT1G72360	ERF73/HRE1	-0.35967	0.663282	0.715027	0.0574981	2.55309	-0.751304	-0.813346	-0.478816	0.507365	0.482267
AT1G72450	JAZ6	-1.14809	1.04424	1.2841	0.65803	-0.400834	1.93342	-0.784972	-0.0250935	-0.805864	-0.948923
AT1G72520	LOX4	0.556221	0.4741	-0.359902	-1.11405	-1.03056	1.92748	-0.597412	-0.997011	-1.19651	-0.724032
AT1G72590	3-oxo-5-alpha-steroid 4-dehydrogenase (steroid 5-alpha-reductase) family	-0.270182	-0.270182	-0.270182	0.800984	2.4412	-0.270182	-0.270182	-0.270182	-0.270182	-0.270182
AT1G72770	HAB1	0.653603	-1.35489	-0.350846	1.50262	0.644874	-0.57565	-1.70302	-0.45355	0.717601	1.19196
AT1G72930	TIR/TN10	1.01521	0.173385	-0.0973437	-1.10691	-1.25964	1.21966	-0.505218	-0.475537	-1.48697	-1.30405
AT1G73730	EIL3	1.05654	-0.902506	-0.367357	0.115219	0.130971	0.0424598	-0.971793	-0.647497	-0.0623901	0.417074
AT1G73830	BEE3	-0.597848	1.24697	1.22121	-0.572609	-1.3614	-0.243547	1.79767	1.42582	0.0784774	-0.389417
AT1G74520	HVA22a	0.957978	-0.168041	0.436373	-0.930884	-1.70281	-0.0133069	-0.153792	0.778335	-0.741972	-1.73813
AT1G74670	GASA5	-1.13394	0.941468	0.98699	-0.068928	-0.443886	-0.320861	1.48432	1.6158	0.780234	0.0374632
AT1G74710	ICS1/SID2/EDS16	0.866176	0.615749	-0.0608546	-1.24421	-0.811256	0.0366177	-0.626242	-0.325529	-0.953737	-1.62602
AT1G74740	CPK30	-0.916059	0.138053	0.381018	1.19594	1.27892	-1.1359	-0.0213528	0.901805	1.04598	1.23972
AT1G74890	ARR15	0.99587	-0.320098	-0.707935	-0.852869	-0.670851	-0.0190158	-0.852869	-0.701373	-0.852869	-0.852869
AT1G74950	JAZ2	-1.2138	0.510948	0.300621	0.418411	0.197884	2.16169	-0.749653	-0.0993528	0.437057	0.235494
AT1G75080	BZR1	-1.04639	0.260626	0.688129	0.446726	0.903938	0.0517523	0.943323	0.836917	1.16695	0.895324
AT1G75440	UBC16	0.0982614	-0.148591	-0.412736	0.462262	-0.223544	-0.220117	-1.65735	0.83751	-1.47805	-0.340678
AT1G75450	CKX5	-0.692353	0.832557	1.02839	1.29494	2.2713	0.189396	-0.341152	-0.161078	-0.789228	-1.12375
AT1G75470	PUP15	-0.445643	0.172145	-0.445643	-0.445643	-0.445643	-0.445643	0.896115	-0.445643	0.289739	1.75141
AT1G75700	HVA22g	-0.46221	-0.190733	-0.150886	-0.960197	0.549498	-0.797161	0.420936	1.44319	1.6185	1.54172
AT1G76410	ATL8	-0.535552	0.681854	0.729076	-1.02894	-1.46179	-0.794914	0.4577	2.05551	0.330809	1.03762
AT1G76680	OPR1	1.20566	-0.435009	-0.900214	-0.485294	0.166991	0.632166	-0.840207	-1.27561	-1.23236	-1.00626
AT1G76690	OPR2	0.990296	-0.676655	-0.737271	0.635506	1.22287	-0.528029	-1.06173	-1.0884	-1.38568	-0.69056
AT1G76930	ORG5/EXT1	-1.44606	1.27975	0.755681	0.620942	0.324882	-0.46068	0.586319	1.25758	-0.0540923	-0.457547
AT1G77760	NR1/NIA1	0.39001	-0.696592	-0.698749	0.484224	2.63389	0.742256	-0.574251	-1.25124	-1.26551	-0.586513
AT1G77850	ARF17	-0.679686	-1.35503	0.286093	0.24862	1.04298	0.462878	0.0383042	0.738022	1.49378	0.415309
AT1G78390	NCED9	-0.35646	-0.722135	-0.722135	0.570813	0.939647	0.601026	-0.263245	-0.722135	1.40426	1.8252
AT1G78440	GA2OX1	1.23115	-0.841746	-0.841746	-0.841746	-0.731669	0.194189	-0.841746	-0.476043	-0.841746	-0.841746
AT1G79460	GA2/KS	1.2228	-0.528329	-0.657476	-0.80044	-0.983005	0.649306	-0.528571	-0.435045	-1.22589	-1.3522
AT1G80050	APT2	1.18378	-0.689014	-0.67377	-0.344352	-0.19823	-0.0813099	-0.722779	-0.601657	-1.48243	-1.28828
AT1G80340	GA4H	-0.318101	-0.318101	-0.318101	-0.318101	0.864118	0.712191	-0.318101	-0.318101	-0.318101	-0.318101
AT1G80390	IAA15	0.263081	-0.325351	-0.249757	0.225613	0.00307086	0.61457	0.00314174	-0.73339	-0.247682	-0.73339
AT1G80580	ERF/AP2 transcription factor, subfamily B-1, ethylene response factor	-0.154303	2.00594	-0.154303	-0.154303	-0.154303	-0.154303	-0.154303	-0.154303	-0.154303	-0.154303
AT2G01200	IAA32	-0.869567	1.02568	-0.287113	-0.758008	-1.05278	0.332891	0.558141	0.179757	-1.01634	0.0446924
AT2G01420	PIN4	-0.401021	1.28615	0.893528	-1.19727	-1.63136	-0.365844	1.664	0.629994	-0.211178	-1.46472
AT2G01570	RGA1	0.0189122	0.202583	0.526199	-1.0658	0.836627	-1.47278	0.466627	1.58609	0.988331	0.172413
AT2G01760	ARR14	1.17463	-0.142169	-0.157453	-0.713544	-0.785263	0.302116	-0.0718878	0.596354	-1.29585	-2.14692
AT2G01830	AHK4	0.646678	-0.613	-1.13271	-0.76462	-0.692888	0.379327	-0.574489	-1.14979	-0.747513	-0.548164
AT2G02310	PP2-B6	-0.32023	-0.32023	-0.32023	-0.32023	0.725021	0.820673	-0.32023	-0.32023	-0.32023	-0.32023
AT2G02990	RNS1	-1.21758	1.29896	0.0138029	0.433726	0.79023	0.353038	1.66578	-0.0932365	-1.23117	-0.707972
AT2G03730	ACR5	0.933509	-1.35673	-0.765873	-0.967555	-0.437842	1.3024	-1.32016	-0.381026	0.0632841	0.660033
AT2G04160	AIR3	0.803515	0.477586	1.00068	0.510962	-1.26212	-0.708216	-0.762526	-0.0285876	-0.806789	-1.55521
AT2G05310	expressed protein	1.20004	-0.0848793	-0.66937	-0.745722	-1.46595	0.849465	-0.291358	-0.399203	-0.899909	-1.64023
AT2G05520	GRP3	-0.334329	1.23858	1.04837	0.183097	-2.04712	-0.27007	1.16558	1.21288	0.800305	-0.166166
AT2G06050	OPR3/DDE1	0.111585	0.342887	-0.130837	-0.608402	-0.614692	2.44808	-0.101311	-0.625035	-1.21602	-1.41025
AT2G14580	PRB1	-0.154303	2.00594	-0.154303	-0.154303	-0.154303	-0.154303	-0.154303	-0.154303	-0.154303	-0.154303
AT2G14620	XTH10	0.0307659	0.447287	0.258837	-0.497487	1.61876	-0.415897	0.524996	-0.10554	-0.988691	-0.145127
AT2G14900	gibberellin-regulated family protein	-1.06458	0.0923307	0.15994	0.97545	-0.511991	-0.566265	0.330239	2.22458	0.332959	0.770368
AT2G16530	3-oxo-5-alpha-steroid 4-dehydrogenase (steroid 5-alpha-reductase) family	-0.874639	0.601664	0.547344	1.33721	2.32848	-0.311577	-0.149565	-0.152598	-0.212188	-1.27619
AT2G17290	CPK6	-1.01509	1.39884	1.27008	0.648693	1.29186	0.623414	-0.690708	1.01696	-0.813824	-0.461539
AT2G17800	ARAC1/GP2	0.774912	-0.0941149	-1.09838	-0.409598	0.00848646	0.136397	-0.138529	-0.907674	-1.42284	-1.43873
AT2G17820	AHK1	0.823096	0.41758	0.339486	-1.42067	-1.6394	1.2488	0.420317	0.195455	-0.85876	-1.74798
AT2G18300	HBI1	-0.282714	0.828032	0.612343	-1.73312	-1.37588	0.531442	1.16344	1.70669	0.589265	-0.327759
AT2G19190	SIRK/FRK1	-0.458259	1.46502	0.914809	-0.730819	-0.631646	0.752207	0.732571	1.15582	-0.605567	-0.663301
AT2G19500	CKX2	-0.307137	-0.307137	-0.307137	0.538296	3.14735	-0.307137	-0.307137	-0.307137	-0.307137	-0.307137
AT2G20610	SUR1	0.406137	0.433279	-0.252578	-0.268241	-0.657045	2.03908	0.313381	-0.248567	-1.13516	-2.33233
AT2G21060	GRP2B	-1.20455	0.492145	0.751167	0.776949	1.09461	-0.70591	0.688544	0.799021	0.718283	1.1683
AT2G22330	CYP79B3	-0.229549	0.144723	0.594026	-0.487774	-2.44334	1.13607	0.390214	1.52757	0.855408	-1.27757
AT2G22430	HB6	-0.215783	-0.163824	0.412426	2.06346	1.03169	0.0568305	-0.26813	0.304467	1.1424	0.141981
AT2G22670	IAA8	1.26202	-0.338467	-0.39358	-0.776755	-1.17457	0.817891	-0.124558	-0.307581	-1.50852	-1.37182
AT2G22810	ACS4	-0.833889	1.4458	0.670768	-0.833889	-0.833889	-0.130497	2.23425	0.0438212	-0.623604	0.418231
AT2G22860	PSK2	-0.882702	0.654518	0.157721	1.16767	0.904787	1.25587	0.275434	0.937734	-0.275908	0.339478
AT2G23170	GH3.3	-0.841162	2.00932	1.22713	-0.30348	1.21848	-0.584102	1.41796	-0.597502	-0.877667	-0.48836
AT2G24220	PUP5	1.36168	-0.38522	-0.228762	-0.690157	-0.978427	-0.0389878	-0.167331	-1.49617	-0.246953	-0.871263
AT2G24400	auxin-responsive protein, putative / small auxin up RNA (SAUR_D)	-0.857316	-0.469901	-0.411375	-0.474298	0.620497	-0.857316	0.361899	0.786293	0.960407	0.87835
AT2G25180	ARR12	1.27028	-0.484417	-0.257392	-0.845325	0.524687	0.595294	-1.13643	-0.366146	-0.960544	-1.52329
AT2G25490	FBL6/EBF1	-0.522479	0.646807	1.42141	1.30193	1.09799	0.0931448	-0.520738	-0.523526	-2.0512	-0.829751
AT2G26170	MAX1	1.07169	-0.550992	0.0264296	0.915015	1.21019	0.458721	-1.68363	-0.596986	-1.39138	-1.49964
AT2G26300	GPA1	-1.19165	0.47193	1.2231	0.651607	0.0676529	-1.14088	0.689807	1.68197	0.945822	0.590708
AT2G26710	CYP72B1/BAS1	-0.440854	1.72623	1.02279	-0.457412	-0.421569	-0.401191	2.00176	0.839564	-0.232804	-0.18709
AT2G26980	CIPK3	-0.727031	-0.116017	0.276035	-0.401995	-0.443366	0.363053	0.935155	1.46171	1.73288	1.09083
AT2G27050	EIL1	-1.01651	1.22378	1.4511	0.628842	-0.342129	-0.759021	1.15999	1.68736	0.0796091	-0.501903
AT2G27150	AAO3	-0.710213	0.0604642	0.636934	1.70118	1.58109	-0.331313	-0.424282	0.644522	0.449125	0.807558
AT2G27690	CYP94B1	-0.156503	0.595048	-0.206773	-0.869796	-0.309464	2.69013	0.131571	-0.227657	-0.601477	-1.03542
AT2G27760	IPT2	0.742205	-1.25821	-1.51441	-0.814294	0.242009	0.529945	-0.165764	-0.539546	0.94508	1.18069
AT2G28305	LOG1	-0.68546	-0.0323602	0.913054	1.44031	0.89538	0.351058	-0.267354	0.609301	0.307849	1.18548
AT2G28350	ARF10	1.36862	-0.984937	-0.633622	0.394211	1.2376	-0.233136	-0.759245	-0.826623	-1.15479	-1.30967
AT2G29090	CYP707A2	0.311182	-0.883748	0.221105	1.82552	1.48565	0.0662781	-1.31022	-1.2217	-1.01208	0.439024
AT2G29400	TOPP1	-0.824758	1.28681	1.67265	0.928858	-0.482033	-1.07043	0.851298	0.998211	0.484313	0.069165
AT2G29470	GSTU3	-0.777716	1.61954	1.44813	1.43416	0.474971	-0.777716	0.091073	-0.777716	-0.498574	0.20217
AT2G30070	KT1/KUP1	0.512531	0.00349372	-0.252828	-1.54925	-2.02934	0.756916	1.20872	0.752486	-0.489281	-1.3638
AT2G31180	MYB14	-0.42134	1.19535	-0.42134	0.49525	0.215131	1.6376	0.248729	-0.42134	-0.42134	-0.42134
AT2G31230	ERF15	0.947897	-0.140175	-0.317913	-0.0383105	-0.658707	0.800282	-0.602279	-1.311	-1.32188	-1.50061
AT2G31730	ethylene-responsive protein, putative	0.126864	-0.25864	-0.162688	-0.988222	-1.12309	2.18381	1.29788	1.43089	-0.951671	-0.30906
AT2G32440	KAO2	1.04435	-1.10162	-0.658818	-1.12228	-1.78041	1.07433	-0.37912	-0.163175	-0.511468	0.158461
AT2G32460	MYB101	-0.390863	-0.390863	-0.390863	0.565902	0.308506	0.334303	-0.390863	-0.390863	1.42883	0.880226
AT2G32560	F-box family protein	0.987455	-0.0513266	-1.07842	-1.14325	-1.5912	1.17332	0.972383	-0.403197	-0.908174	-1.11233
AT2G32860	BG2/BGLU33	0.604021	0.723516	0.52374	-0.271964	-1.13512	-0.0603511	-0.428824	0.49417	-1.35408	-1.74495
AT2G32880	meprin and TRAF homology domain-containing protein / MATH domain-containing protein	-1.29169	-0.2997	0.421073	-0.0889809	0.882269	0.0119803	0.441323	1.33872	1.16891	1.51861
AT2G33080	RLP28	-0.170985	0.572125	1.34091	1.8821	1.65686	-0.724723	-1.13464	-0.948446	-0.641939	-0.672587
AT2G33150	PKT3/KAT2/PED1	-1.00604	0.347005	0.623149	1.13411	1.67295	-1.1278	-0.194317	0.492751	0.667714	1.18322
AT2G33310	IAA13	-0.668241	0.804697	0.410715	-1.68699	-0.415741	-0.586091	1.14449	0.663737	1.08951	1.67184
AT2G33750	PUP2	-0.887578	-0.297386	0.113532	0.175509	0.0522591	-1.07116	0.825344	1.42983	0.824782	1.10005
AT2G33850	expressed protein	-0.154303	-0.154303	-0.154303	-0.154303	-0.154303	2.00594	-0.154303	-0.154303	-0.154303	-0.154303
AT2G33860	ARF3/ETTIN	0.237541	0.611905	0.0316626	-1.68803	-1.63147	-0.603667	0.910502	1.17147	0.121489	-1.03059
AT2G34555	GA2OX3	-0.272962	-0.272962	-0.272962	0.863289	-0.272962	1.01041	-0.272962	1.12887	-0.272962	-0.272962
AT2G34600	JAZ7	-1.15042	0.626088	-0.264259	0.254009	-0.0478106	2.33476	-0.30228	-0.469143	0.249821	0.782339
AT2G34690	ACD11	-0.884627	0.704055	1.06787	0.449443	-0.887281	-0.83516	0.995978	1.44012	1.02967	0.885446
AT2G35990	LOG2	0.720048	-0.317706	-0.317706	-0.317706	-0.317706	-0.317706	1.03778	-0.317706	-0.317706	0.68179
AT2G36220	expressed protein	-0.600964	1.49331	1.59652	-0.259961	-1.89177	-0.865165	1.09143	-0.279307	0.311759	0.612002
AT2G36270	ABI5	-0.963505	0.952669	0.880665	1.32143	1.25951	-1.94882	-0.0105008	-0.144329	0.174168	0.254117
AT2G36750	UGT73C1	1.08289	-0.947434	-0.699712	-0.660299	-0.947434	0.364105	-0.726771	-0.947434	-0.700153	-0.381249
AT2G36800	UGT73C5/DOGT1	0.247904	-0.295862	-0.382326	1.31419	2.19671	-1.07879	-0.931049	-1.11683	-0.892659	-0.262514
AT2G36830	TIP1.1	1.15737	-1.10725	-1.44406	-1.65237	-1.27115	1.73037	0.367942	0.322571	0.197163	0.319953
AT2G37040	PAL1	1.26107	-0.0544979	-0.267853	-0.992391	-0.597791	-0.0327388	-0.730585	-0.671502	-1.24952	-1.34856
AT2G37170	PIP2.2	1.38698	-0.597698	-0.54805	-1.42567	-2.11533	1.45067	-0.0307816	0.734241	-0.266448	-0.237369
AT2G37210	LOG3	0.230211	-0.475152	-0.475152	-0.475152	-0.475152	-0.024366	1.34762	-0.475152	-0.475152	0.413844
AT2G38050	DET2	-0.228758	1.03527	1.3131	1.66516	0.521626	-1.80904	-0.184381	-0.216981	-1.37871	-0.937327
AT2G38120	AUX1	-0.797919	1.23394	1.10032	-0.0505227	0.613075	-1.04734	1.37869	1.59218	-0.445887	-0.807529
AT2G39010	PIP2.6	0.00281679	-0.327441	1.47961	-0.0132828	-0.0210119	0.796987	0.710389	2.09459	0.0615055	-0.539612
AT2G39550	PGGT-I/GGB	-0.691802	0.186173	-0.190121	-0.615279	0.206892	0.87144	0.235274	1.33758	0.723557	1.38648
AT2G39705	DEVIL11	-0.171513	0.921481	1.54473	-0.54073	-0.751731	-2.4583	-0.17678	0.775181	0.586969	0.737195
AT2G39940	COI1/FBL2	1.41898	-0.820108	-0.414468	-0.491188	0.628565	-0.13355	-1.43532	0.0405292	-0.749899	-0.856026
AT2G40100	light-harvesting chlorophyll a/b binding protein family (AtLhcb4.3)	1.18438	-0.0932641	-0.472778	-0.615477	-0.44421	-0.0310198	-0.926049	-1.15666	-1.2464	-1.09205
AT2G40230	transferase family protein	1.08934	-0.324862	-0.396869	-0.892883	-0.656669	1.24957	-0.369585	-0.638048	-1.45591	-1.49615
AT2G40540	KT2/KUP2	1.36383	-0.316748	-0.399271	-0.864779	-1.86649	0.723243	0.0259279	-0.107535	-1.0642	-1.14279
AT2G40610	EXP8	-0.00232228	1.3181	0.889396	-1.01787	-1.51996	-0.132741	1.76945	0.977038	-0.153061	-1.54641
AT2G40670	ARR16	0.137367	-0.127426	-0.047742	0.874585	0.903045	-0.992577	-0.157027	-1.5187	-1.98211	-0.751123
AT2G40940	ERS1	-1.30075	1.78536	1.69436	0.814061	-0.36395	-0.807316	1.08819	0.742435	-0.342315	-0.378901
AT2G41070	bZIP12	-0.769155	0.208425	0.017303	0.603312	0.830355	-1.67679	-0.430615	-1.23035	1.41919	1.79327
AT2G41310	ARR8	1.21381	-1.57604	-0.487489	-0.734063	-1.39008	1.09404	-0.729996	-0.889803	-0.314212	0.142247
AT2G41510	CKX1	-0.960149	0.767082	1.67627	1.15055	0.75706	-0.825354	0.467593	0.125078	0.317495	0.454966
AT2G41850	POLYGALACTURONASE ABSCISSION ZONE A. THALIANA (PGAZAT)	-0.337033	-0.337033	-0.337033	0.118787	2.68338	-0.337033	-0.337033	-0.337033	-0.337033	0.391414
AT2G41940	ZFP8	0.692948	-0.784208	-0.824353	-2.50735	-1.10803	1.212	0.466837	0.618395	0.0556021	-0.156145
AT2G43290	MSS3	1.17616	0.391991	-0.231576	-1.05273	-0.326678	0.132026	-0.923277	0.646769	-1.11764	-2.00599
AT2G43790	MAPK6/MPK6	-0.779357	0.246225	0.843596	0.284322	0.598258	-0.389232	0.239529	1.49745	1.04717	1.29019
AT2G44050	COS1	1.0133	-0.399151	-0.730961	-0.826475	-1.09955	1.30519	0.194327	-0.445169	-1.18696	-1.51181
AT2G44810	DAD1	-0.303563	0.220863	-0.303563	-0.303563	-0.303563	3.42189	-0.303563	-0.303563	-0.303563	-0.303563
AT2G44840	ERF13	-0.0710182	1.48007	-0.484808	-0.76502	-0.516929	1.27164	0.0586416	-0.76502	-0.76502	-0.484484
AT2G44990	CCD7/MAX3	-0.827613	-0.335601	0.569277	1.29836	1.86249	-0.753425	-0.551002	-0.233348	0.836875	1.58702
AT2G46310	CRF5	-0.758838	0.777922	-0.228193	0.210117	-0.793165	-0.20307	0.481696	-1.99744	0.0851478	-0.0534796
AT2G46370	JAR1	1.4105	-0.908631	-0.675406	-0.690821	0.0396294	0.928049	-0.925013	-1.01536	-1.02547	-1.18479
AT2G46530	ARF11	0.184492	0.698763	1.35623	-0.66573	-1.45056	0.0448014	0.621542	0.957334	-0.661421	-2.02748
AT2G46680	AtHB7	-0.242259	-0.87937	-0.192774	1.64673	0.695	-0.243336	-0.857679	0.206668	1.51513	1.73398
AT2G46990	IAA20	0.843091	-0.0358041	0.0624266	-0.754045	-0.754045	-0.422519	-0.116906	-0.754045	-0.754045	-0.754045
AT2G47000	PGP4	-1.18399	0.111249	0.0871911	0.0370628	-0.0265617	0.653356	1.4363	0.520886	1.42267	1.34881
AT2G47040	VGD1	1.28225	-0.367429	-0.666075	0.321063	0.231531	1.07009	0.425331	-0.666075	-0.666075	-0.0837712
AT2G47270	UPB1	-1.18522	0.370737	0.725652	1.35705	0.66259	-1.08491	0.421693	0.700376	0.5056	1.62082
AT2G47430	CKI1	-0.154303	-0.154303	-0.154303	-0.154303	-0.154303	-0.154303	-0.154303	-0.154303	-0.154303	-0.154303
AT3G01090	KIN10	0.219579	-0.691877	1.03679	1.50657	1.22156	-1.53291	-1.10814	0.430627	0.275858	0.96206
AT3G01420	DOX1	-0.297146	-0.0782389	1.33844	2.05729	0.68489	-0.098769	-0.515083	-0.290746	-0.515083	-0.225228
AT3G02580	STE1/DWF7	0.932949	-0.139965	-1.07829	-0.957656	-0.822203	1.14335	0.991526	0.0834624	-1.55915	-1.50249
AT3G02875	ILR1	-0.845445	0.236509	0.465441	1.56677	2.23618	-0.933225	-0.906133	-1.18136	-0.473289	0.0192534
AT3G03450	RGL2	1.38667	-0.545034	-0.615099	-0.624721	-0.567285	0.80078	-0.679207	-1.37066	-0.920389	-1.05938
AT3G03630	CS26	-0.904823	-0.241195	-0.716214	-0.177428	-1.38954	0.176923	0.723622	-1.44788	1.27885	0.928276
AT3G04580	EIN4	1.4038	0.491586	-0.0779357	-1.85776	-0.167194	1.37674	0.686348	-0.903501	-0.927475	-0.0470275
AT3G04730	IAA16	-0.0695091	0.684742	0.96203	0.291185	-0.147793	-1.01761	0.873762	1.99165	0.220885	0.0796911
AT3G06070	expressed protein	-0.252514	0.420234	0.461584	-0.971432	0.187816	1.02841	1.14123	1.56636	0.631777	0.152365
AT3G07600	heavy-metal-associated domain-containing protein	-0.409583	0.384156	0.102669	0.465917	2.01828	-0.478176	-0.451455	-0.565775	0.664478	0.712826
AT3G09010	AK13	0.456013	0.64457	-0.544402	-1.03294	-0.608111	0.77499	0.0372844	-1.09398	-0.749357	-1.82034
AT3G09820	AK1	1.03555	0.093262	0.0304254	-0.86538	-1.34597	0.577585	-0.0658086	-0.493961	-1.25783	-1.78109
AT3G10050	OMR1	0.549279	0.261841	-0.144184	-0.0668963	-0.841928	0.455283	-0.384216	-2.7849	-0.447178	-0.00509984
AT3G10340	PAL4	1.74862	-0.718567	-0.724998	0.120122	-0.0522488	0.388464	-1.49545	-0.681858	-0.709264	-0.670553
AT3G11410	PP2CA	0.730693	-1.64797	-0.262463	1.45226	0.0190245	-0.375704	-2.05549	-0.715932	0.922953	1.282
AT3G11440	MYB65	-0.450502	0.0422832	0.0814672	1.289	1.61681	-0.862703	-0.0698958	0.497659	1.02374	0.923738
AT3G11540	SPY	-0.902938	0.612913	0.592764	0.147616	0.934755	-1.0193	0.421709	0.893615	1.44933	1.04708
AT3G12500	CHI-B	-1.08487	0.456477	1.38365	1.71741	0.722633	-0.283358	0.0895014	0.347735	-0.18677	0.335874
AT3G12610	DRT100	0.971206	0.608466	0.672412	-1.04099	-1.30741	-0.134969	1.19263	0.686462	-1.18198	-1.9409
AT3G13100	MRP7	-0.418473	0.164459	0.0688158	0.00903134	0.350174	1.49499	-0.736494	-1.59911	0.627134	0.747012
AT3G13380	BRL3	-1.50877	0.647453	-0.0485914	1.11541	1.76723	-0.740619	0.554634	-0.447052	0.0981379	0.313968
AT3G13620	LAT2	1.52006	-0.920201	-0.561516	-0.158766	0.257791	0.283523	-1.28355	-0.905072	-0.903492	-1.20645
AT3G13784	CWINV5	0.200524	-0.542617	0.857959	0.982967	-0.542617	-0.542617	0.151571	-0.542617	-0.542617	-0.542617
AT3G13790	BFRUCT1/CWI1	-0.965287	1.64876	0.912827	-0.578805	-0.647831	-0.519927	1.14587	1.10155	-0.784717	-0.310611
AT3G14440	NCED3	-0.231956	-0.0287991	1.318	-0.187513	-0.969518	-0.720923	0.0577482	1.25563	0.625827	1.8125
AT3G15210	RAP2.5/ERF4	0.398611	0.810742	0.664622	0.239068	-2.16934	0.05825	-0.601371	-1.12833	-0.776265	-0.927367
AT3G15500	NAC3	-1.3329	0.771324	0.915292	1.37138	0.812572	-1.07132	0.0739552	0.541468	0.56738	1.30441
AT3G15540	IAA19/MSG2	-0.111509	1.34402	0.722014	-1.28447	-1.66176	0.143254	2.00652	0.894834	-0.581189	-0.967485
AT3G15770	expressed protein	-0.946868	0.5485	0.850418	0.755385	0.309423	-0.390724	0.458142	1.49398	0.973382	0.855158
AT3G16240	TIP2.1	0.228422	-0.270289	-0.357053	-0.997642	-1.822	0.361398	1.07191	2.08435	0.825177	0.502466
AT3G16360	AHP4	0.641489	1.20029	0.802093	-1.19656	-0.177266	-0.511743	-0.13365	0.500432	-1.47192	-2.10513
AT3G16500	IAA26/PAP1	-0.590837	0.64943	1.22205	1.88625	1.36149	-1.72077	-0.915416	-0.594825	-0.479427	0.330135
AT3G16530	legume lectin family protein	0.655106	1.41782	0.921668	-0.239795	-0.344136	-0.235945	-1.462e-05	-1.4707	-1.64201	-1.59601
AT3G16770	RAP2.3/EBP1	-1.10526	0.559693	0.950857	0.909396	-0.11674	-0.702642	0.822878	1.22988	0.978654	1.08425
AT3G16857	ARR1	-0.514116	0.33701	1.11784	0.835131	1.25485	-0.793869	0.112845	1.37423	0.686458	0.290841
AT3G17600	IAA31	-0.26633	0.734434	-0.26633	-0.26633	-0.26633	-0.26633	-0.26633	-0.26633	-0.26633	-0.26633
AT3G17860	JAZ3	-1.16476	-0.599626	0.0980587	-1.14265	-1.26852	1.21156	0.314398	0.834464	1.2625	1.43603
AT3G18040	MAPK9/MPK9	-0.0502982	-0.344415	0.41944	-0.28439	-0.768415	1.53135	0.334145	2.16683	0.264765	-0.0143308
AT3G18485	ILR2	-0.0340101	-1.69228	-0.945516	-0.204184	0.360338	2.01543	-0.0743482	0.595085	0.662977	-0.132544
AT3G19270	CYP707A4	0.564502	-0.94871	-0.434355	0.404099	0.897322	0.103889	-2.06526	-0.927715	-0.602711	0.210432
AT3G19290	ABF4	-0.388232	0.129836	0.547528	1.31006	0.513633	-1.76181	-0.813854	0.346671	1.11323	1.56332
AT3G19850	phototropic-responsive NPH3 family protein	-0.538116	0.289844	0.657685	0.488897	1.02209	-0.265444	0.779301	1.20505	1.01148	0.648622
AT3G20310	ERF7	-0.279717	-0.241803	1.00234	0.341433	-1.19612	0.868595	0.270908	2.03734	0.687335	0.00817826
AT3G20770	EIN3	-1.01607	0.517535	0.777167	0.752532	1.22017	-0.768853	0.29017	1.01127	1.03219	0.91692
AT3G21420	LBO1	-0.967462	-0.0042134	0.512394	1.13449	2.17604	-0.12089	1.1409	0.367101	-0.208832	-0.0711089
AT3G21510	AHP1	0.740408	-0.185006	-1.16841	0.932797	0.351513	0.0948659	-1.51597	0.377356	-0.135593	1.49775
AT3G21780	UGT71B6	-0.00598328	1.60618	1.20489	1.013	0.693332	-0.425984	-0.164425	-0.687733	-1.83378	-1.59756
AT3G22275	JAZ13	-0.168881	0.0820084	-0.525511	-0.314441	-0.525511	3.03937	-0.0578321	-0.525511	-0.525511	-0.525511
AT3G22400	LOX5	0.745555	0.45791	0.425929	-0.461246	-0.50965	-0.168365	-0.556868	-0.601647	-1.17489	-1.39428
AT3G23030	IAA2	-0.0740845	1.5236	0.688373	-1.96854	-1.79679	0.0794357	1.47357	0.566191	-0.232237	-0.286145
AT3G23050	IAA7/AXR2	-0.247319	1.08843	0.87751	-0.290923	-1.31375	-0.1057	1.58664	1.79808	0.167243	-0.352352
AT3G23150	ETR2	-1.31581	1.13591	1.27379	1.42501	1.16981	-1.14129	0.691902	0.560075	-0.368353	0.00165122
AT3G23230	TDR1	0.522291	-0.0925598	1.18943	-0.619197	-0.481687	0.111545	-0.928891	-0.537452	-0.928891	-0.424468
AT3G23240	ERF1a	-0.733084	1.31814	1.56164	2.06558	0.19378	-0.793508	-0.439692	-0.696104	-0.783113	-0.210678
AT3G23630	IPT7	1.08827	-0.531361	-1.39648	-0.709101	-1.00861	0.60591	-0.565811	-0.939741	1.88886	0.254825
AT3G24500	MBF1C	0.521558	-1.28631	-1.00181	1.31593	0.479663	-0.272366	-1.75117	-0.204087	1.31445	1.47349
AT3G24900	RLP39	0.249278	1.59531	1.32675	-0.407808	-1.12657	-0.310208	-0.594508	-0.654321	-0.666776	-1.32345
AT3G25760	AOC1/ERD12	-0.533401	-0.346614	-0.512792	-0.166255	0.340893	2.82176	-0.874639	-1.10607	-0.140064	0.440558
AT3G25770	AOC3	0.247779	0.670193	-0.0216558	-0.950417	-1.69092	1.64574	-0.259638	-0.909454	-0.933225	-0.853333
AT3G25780	AOC2	0.220658	0.689624	-0.209189	-0.633462	-0.793989	2.04348	-0.676939	-1.08927	-1.14055	-1.05757
AT3G26115	1-aminocyclopropane-1-carboxylate deaminase, putative	0.493813	0.903566	0.0500579	-0.745384	-1.62888	1.02718	0.0195781	-0.0506587	-1.46155	-1.68389
AT3G26280	CYP71B4	-0.275083	-0.41056	0.690062	0.917793	1.49015	-0.387316	-0.449721	0.468879	1.02478	1.32185
AT3G26790	FUS3	-1.35043	-0.603395	-0.986901	-0.264887	0.349063	0.294668	-0.0132948	0.780267	1.87355	1.89689
AT3G28510	AAA-type ATPase family	0.399761	0.464397	0.820568	-0.542386	-0.264938	-0.227418	-0.234662	-0.568369	-0.553237	-0.526399
AT3G28580	AAA-type ATPase family protein	-0.0342281	1.14008	0.713506	-1.06701	0.119918	0.210426	0.178346	-1.11347	-0.614638	-0.936632
AT3G28860	PGP19	-0.430424	1.0334	1.22412	0.431732	-0.381654	-0.784556	1.39906	1.56446	-0.262973	-1.38802
AT3G29030	EXP5	1.28255	-0.609282	-0.958608	-0.828691	-1.00969	0.87084	0.146568	-0.816494	-1.14013	-1.17179
AT3G29350	AHP2	0.808565	0.0500355	0.341371	-0.528716	-0.763747	1.94711	-0.0187633	0.816296	-0.366764	-0.545771
AT3G30180	CYP85A2/BR6OX2	0.803225	-0.0231011	-0.0979734	0.320998	-1.87828	0.834686	0.950934	1.16289	-0.885855	-1.7406
AT3G30775	POX/PRO1/ERD5	-0.648676	-0.16229	-0.101351	-0.773543	0.711396	-0.363541	0.206539	0.896987	0.507354	2.33285
AT3G43440	JAZ11	-0.91573	-0.133633	0.489543	1.42728	1.77457	-0.769779	-0.125027	0.738855	0.692152	0.949383
AT3G43600	AAO2	1.55166	-0.965994	-0.503075	0.0828818	1.19449	-0.167618	-0.923653	-1.37361	-0.946246	-1.06314
AT3G44300	NIT2	-0.959803	0.298301	0.502624	1.1816	1.81792	-0.702374	-0.209469	0.0223242	0.311747	1.6568
AT3G44310	NIT1	0.597393	-0.458821	0.0651001	0.720119	1.27912	1.62416	-0.845202	0.488673	-0.100112	0.43571
AT3G44320	NIT3	-0.530179	-0.00829174	-0.227951	-0.00208594	1.46108	2.06667	-0.679734	1.41164	-0.630474	-0.180417
AT3G45140	LOX2	0.400238	0.379231	0.353541	-0.0281184	-2.27127	1.6174	-0.585326	-0.75198	-0.528221	-0.971049
AT3G45640	MPK3	0.780977	0.907409	0.562401	-0.271952	0.0729386	0.307815	-0.650926	-1.20972	-1.68437	-1.8806
AT3G46060	ARA3	-0.795248	-0.73924	0.52308	1.42565	1.73902	-0.589379	-0.699474	0.314685	0.623054	1.3723
AT3G46090	ZAT7	-0.135178	1.3302	0.347479	-1.24863	-0.97407	0.359608	0.357982	1.27325	0.0030129	-0.701405
AT3G46500	gibberellin 20-oxidase, 2OG-Fe(II) oxygenase family protein	-0.835942	-0.127388	-0.674574	0.535415	-0.0512737	0.901395	0.481696	0.81903	1.20545	0.686527
AT3G47190	1-aminocyclopropane-1-carboxylate oxidase, putative / oxidoreductase, 2OG-Fe(II) oxygenase family protein	-0.154303	-0.154303	-0.154303	-0.154303	2.00594	-0.154303	-0.154303	-0.154303	-0.154303	-0.154303
AT3G47250	expressed protein	-1.14422	0.338522	0.484954	0.668973	0.781957	0.0209409	-0.0631525	0.986325	1.08075	1.43726
AT3G47340	ASN1	-0.693504	0.295785	-0.127509	-0.1462	-0.518185	-0.180379	0.442109	1.67569	1.37177	1.81076
AT3G47480	calcium-binding EF hand family protein	-0.811133	0.865869	1.48649	0.319485	0.688704	-0.866584	-0.268483	0.238075	-0.0323106	-1.35901
AT3G48040	ARAC8	0.743143	0.374205	-0.360373	-1.13955	-1.765	1.13308	0.495212	0.997137	-0.501143	-1.49612
AT3G48090	EDS1	0.38355	1.17954	0.213916	-1.07982	-0.363644	0.914321	-0.375534	-0.405586	-1.12052	-1.24256
AT3G48100	ARR5	0.824812	-0.909692	-0.857268	-1.12988	-0.423709	0.490816	-0.0179844	-0.310757	-0.386112	-1.07966
AT3G50410	OBP1	0.624673	0.510674	-0.924396	0.0792671	0.6879	0.770006	-1.16088	-1.62195	-0.561104	-0.188409
AT3G50500	SnRK2.2	-1.52527	0.739777	0.746674	0.455477	0.941605	-1.18103	0.725769	1.05884	0.748522	0.697907
AT3G50660	CYP90B1/DWF4	0.235424	-1.75456	-0.432979	0.715023	-0.964272	0.701533	-1.05246	2.20548	0.536957	0.0522831
AT3G51500	expressed protein	0.564892	-0.832198	-0.881893	0.610611	0.547653	-0.100722	-1.22241	1.10621	0.802438	1.60545
AT3G51660	macrophage migration inhibitory factor family protein / MIF family protein	-1.29121	1.21966	1.16093	0.366884	1.46467	0.234328	0.829632	0.337265	0.0964087	-0.479902
AT3G51770	ETO1	0.542322	-0.655812	0.671598	0.353366	1.32749	0.309805	-0.638984	-0.0482844	-0.421782	-0.707365
AT3G51840	ACX4	-1.04045	0.209665	0.583812	0.739559	1.00177	-0.771238	0.211137	1.27301	1.03851	1.33055
AT3G52430	PAD4	0.600623	0.171334	0.707091	-0.113925	-0.592623	0.60219	-1.1948	-0.00646747	-1.28376	-2.31354
AT3G52600	CWINV2	1.63549	-0.358507	-0.358507	-0.358507	-0.358507	0.925686	0.497957	-0.358507	-0.358507	-0.358507
AT3G52940	FACKEL/ELL1/HYD2	1.36966	-0.316069	-0.300126	-1.19433	-1.23785	0.621766	-0.0321797	-0.184292	-1.07505	-1.59334
AT3G53150	UGT73D1	-0.660822	-0.660822	0.84139	-0.660822	-0.0199827	-0.660822	1.0026	0.932514	0.0503573	0.00927713
AT3G53260	PAL2	1.40977	-0.549245	-0.513035	-0.990786	-1.10063	-0.146795	-0.61197	-0.494993	-0.886321	-1.02617
AT3G53450	LOG4	-0.635187	0.10928	0.718598	1.04207	-0.29854	-0.650213	-0.302384	-0.336213	-0.669987	-0.37556
AT3G54640	TSA1/TRP3	0.0960982	2.03079	0.558339	-0.512743	-0.570691	0.89179	0.0921908	-0.89936	-1.43164	-1.6051
AT3G55360	TSC13/CER10/GLH6	1.01552	0.230494	0.405093	-1.47889	-1.13178	1.23721	0.164922	0.854759	-1.34678	-1.77295
AT3G56380	ARR17	-0.220297	-0.220297	-0.220297	-0.220297	1.20774	1.43583	-0.220297	-0.220297	-0.220297	-0.220297
AT3G56860	UBA2a	-0.815405	-0.371676	-0.508019	0.648552	-0.370212	0.161568	-0.0139101	0.230805	1.86541	1.6398
AT3G57040	ARR9	0.954006	-1.22308	-0.83101	-1.77705	-1.58611	1.25064	-0.0517548	0.0974216	0.198914	0.293913
AT3G57260	BGL2	0.264519	1.43788	1.35737	-0.111068	-0.634304	0.18075	-0.58166	-0.844392	-1.11508	-1.75183
AT3G57510	ADPG1	-0.154303	-0.154303	-0.154303	2.00594	-0.154303	-0.154303	-0.154303	-0.154303	-0.154303	-0.154303
AT3G57530	CPK32	0.258566	-1.09199	0.209437	0.320189	1.22743	-1.2902	-1.60699	0.778499	0.0175239	0.527044
AT3G59380	FTA/PLP	-0.594256	0.173551	0.729822	0.0939823	0.694841	-0.0133564	0.783209	0.911323	1.10401	1.03741
AT3G59900	ARGOS	-1.02381	1.35436	1.59564	1.85828	-0.611058	-0.810186	0.545932	-0.16725	-0.476595	0.497483
AT3G60140	DIN2	-0.36864	-0.49768	-0.189651	1.37733	0.0566327	-0.49768	-0.215206	-0.314802	-0.264769	2.90519
AT3G61060	PP2-A13	-1.01856	-0.0282697	0.385737	0.566663	0.681745	-0.691372	-0.0263728	1.14344	1.44837	1.73302
AT3G61510	ACS1	-0.416688	-0.416688	0.543007	-0.416688	-0.416688	-0.416688	-0.416688	-0.416688	-0.416688	-0.416688
AT3G61630	CRF6	-0.97569	0.21483	0.616509	1.19462	-0.155283	-0.20176	-0.0792318	0.0789031	1.57026	1.77509
AT3G61830	ARF18	1.26635	0.96543	0.92621	-0.751915	-0.445882	-0.52742	-0.887271	-0.858296	-0.46334	-0.90236
AT3G62100	IAA30	-0.390386	1.29366	0.573813	-1.29312	-1.29312	-0.147877	2.39368	0.0176306	-0.193943	-0.091945
AT3G62670	ARR20	-0.154303	-0.154303	-0.154303	-0.154303	-0.154303	-0.154303	-0.154303	-0.154303	-0.154303	-0.154303
AT3G62980	TIR1	0.772592	-0.180426	0.335885	-0.58999	-2.30635	-0.209647	1.02484	1.79935	0.0682791	-0.640693
AT3G63110	IPT3	0.527991	-1.16162	-0.746273	-1.04641	0.0844393	2.37427	-0.812814	0.071417	0.651592	-0.999873
AT3G63440	CKX6	1.09767	0.0634665	-0.531769	-1.1696	-1.39283	0.163624	1.83072	-0.744736	-0.513438	-0.849499
AT4G00360	CYP86A2	1.41884	-0.5415	-0.272263	-1.15044	-1.31399	1.31251	-0.411097	0.495484	-0.840562	-1.55382
AT4G01370	MPK4	0.761748	-0.113152	-0.880058	-1.72633	-1.41135	1.01229	0.180063	-0.797198	-0.690936	-0.370608
AT4G01950	GPAT3	1.06285	-1.58954	-1.50138	-0.291647	2.07216	0.0667223	-1.04775	-0.367419	0.101949	0.346593
AT4G02610	tryptophan synthase, alpha subunit, putative	0.539323	0.784348	0.0589481	-1.13545	-1.0875	-0.0894764	0.881828	0.639971	-1.17994	-1.94392
AT4G02680	EOL1	0.479066	-0.03932	-1.40612	0.0258558	0.474582	-1.22986	0.730899	-0.99196	-0.661859	-0.976783
AT4G02780	CPS/GA1	0.334964	0.0710978	-0.529834	-0.667118	2.16385	-1.30013	-0.0298445	-0.0193394	0.05087	1.35213
AT4G03550	PMR4/GSL5	-0.65005	1.5536	0.838833	-0.293452	-0.0374714	0.688408	0.495548	-0.214812	0.430469	-0.720764
AT4G04500	CRK37	0.118169	0.815578	0.935933	1.19886	1.63937	-0.832026	-1.11977	-0.853458	-1.27422	-0.962931
AT4G04620	ATG8b/APG8b	-1.15776	0.242454	0.621914	1.22118	1.32198	-1.12216	0.044627	0.456361	1.00391	1.32395
AT4G05110	ENT6	1.45882	-1.29831	-0.393023	-0.475835	-0.491949	0.954469	-1.51662	-0.38138	-0.560489	-0.836643
AT4G05120	ENT3	-1.21302	1.73598	1.12071	0.947699	0.835962	-1.27844	0.386689	0.39087	-1.0409	-1.34386
AT4G05130	ENT4	-1.48199	0.0539772	-0.402847	0.375979	1.06816	0.549893	1.42347	0.881438	-0.429884	0.358763
AT4G08040	ACS11	-0.524775	0.63334	0.00264782	-0.524775	-0.524775	0.384591	1.45247	2.24992	-0.524775	-0.524775
AT4G08700	PUP13	0.846951	-0.451604	-0.487926	-0.849999	-2.53661	0.298411	0.470495	0.600811	-0.379258	-0.564492
AT4G08790	nitrilase, putative	1.17493	-0.552139	-0.756707	-1.64804	0.414706	0.427192	-0.68376	-1.07915	-0.370743	-0.521698
AT4G08950	EXO	-0.323525	-0.0801706	-0.37388	-1.06394	0.637642	0.293356	1.48391	1.89118	0.506067	-0.0444722
AT4G09460	MYB6	0.102744	0.935317	0.845935	0.173164	-0.360622	-0.770778	0.304214	1.2877	-1.7407	-2.17733
AT4G09570	CPK4	-0.645767	1.00241	1.12301	-0.421277	0.382933	0.0515635	0.155424	-0.915193	-0.825459	-0.713446
AT4G09760	CEK3	0.0587303	-1.69286	-0.296594	0.746194	1.36892	0.377359	-0.571882	1.06183	1.00918	1.34608
AT4G09890	expressed protein	1.79048	-1.2659	-0.242999	-1.64527	0.0641635	0.39927	0.510425	-0.349753	-0.573614	-0.701563
AT4G10500	DLO1	0.662516	1.17783	0.557338	-0.586921	-0.308146	-0.502388	-0.722857	-1.14635	-1.14635	-1.00434
AT4G11050	GH9C3	-0.218658	-0.218658	-0.218658	-0.218658	-0.218658	-0.218658	1.09612	-0.218658	-0.218658	-0.218658
AT4G11130	RDR2	-1.27101	-0.00984827	-0.225191	-0.740571	0.083261	0.911913	1.47906	1.07251	1.37648	0.730798
AT4G11140	CRF1	-0.223566	0.0388478	-0.00841048	1.54726	-0.0868515	-0.447008	-0.752252	-0.384602	0.0552724	0.82147
AT4G11280	ACS6	0.937622	0.297178	0.495212	-0.381579	-1.55745	0.361191	-0.802886	-0.866083	-1.58296	-0.30769
AT4G11650	OSM34	-0.632583	-0.0418574	1.74912	1.89272	1.20061	-0.446628	-0.257163	-0.0953716	-0.632583	-0.370482
AT4G12440	APT4	-0.496351	-0.496351	-0.496351	-0.496351	-0.496351	0.0936413	-0.496351	-0.496351	-0.496351	0.319574
AT4G13920	RLP50	-1.14613	1.0608	0.951655	1.49029	1.22526	-0.861783	0.295011	0.753351	-0.11721	-0.724621
AT4G14130	XTR7	-0.488781	-0.602665	1.02757	-0.465322	-0.782181	-0.13786	1.17481	1.99982	0.197622	-0.581027
AT4G14400	ACD6	0.738409	0.419236	0.0129224	-1.34134	-1.50191	1.16662	0.0870275	-0.592086	-1.1906	-1.48322
AT4G14550	IAA14/SLR	0.926154	-0.594166	-0.239967	-0.653761	-1.88232	1.5147	-0.254688	1.06909	-0.379045	-0.850097
AT4G14560	IAA1/AXR5	0.955939	0.879191	0.451778	-1.48068	-1.82139	0.678207	1.20653	0.134996	-0.555586	-1.73545
AT4G14940	AO1	-0.619095	-0.209762	-0.167208	-0.619095	0.0901137	-0.619095	0.266698	-0.10759	-0.619095	-0.619095
AT4G16110	ARR2	-0.708734	0.00191871	0.654747	1.85633	2.00237	-0.613913	-0.374851	0.421297	0.238469	0.31228
AT4G16260	glycosyl hydrolase family 17 protein	-0.556533	1.63489	1.49676	1.09293	-0.205016	0.11306	0.293672	-1.15321	-1.2844	-1.14718
AT4G16760	ACX1	-0.612185	0.481655	1.1471	1.60054	1.36848	0.306512	-1.03254	0.346807	0.013207	0.773837
AT4G16780	HAT4	-0.831517	0.616688	1.16042	0.710001	1.04369	-0.348474	0.13126	1.08706	0.841657	0.517273
AT4G16890	BAL/SNC1	0.698154	-0.574279	-0.100701	-1.7308	-0.945749	1.7404	-1.07618	0.187686	-0.0616731	-0.622577
AT4G17490	ERF6	0.110907	0.659953	-0.33345	-1.44016	-0.443565	0.0845313	0.0978187	0.428141	-0.591322	-0.538863
AT4G17500	ERF1b	-1.42886	1.36221	1.06499	0.565388	0.10721	0.772317	-0.501086	0.364647	-0.0868043	0.302523
AT4G17615	CBL1	0.493998	0.695098	0.156174	-1.5386	-1.58337	1.14994	0.520662	-1.02842	-0.972067	-0.840494
AT4G17870	PYR1	-0.213596	-0.445051	-0.957307	0.463223	2.15217	0.57638	1.44169	0.110269	-0.519403	0.12264
AT4G18195	PUP8	-1.64208	1.73569	0.869594	0.0587987	-0.348979	-0.15677	0.21806	0.264068	-0.768919	-1.50454
AT4G18205	PUP21	-0.548338	1.48799	0.239355	-1.13166	-0.343703	-0.56883	0.623291	-0.249259	-1.33286	-1.37568
AT4G18210	PUP10	0.12929	-1.16777	-1.05528	-0.0632532	2.51206	0.356826	-0.986357	-0.255981	-0.129113	0.128987
AT4G18350	NCED2	-0.220574	-0.220574	-0.220574	-0.220574	1.23795	-0.220574	-0.220574	-0.220574	-0.220574	-0.220574
AT4G18710	ASK7/BIN2	-0.504935	0.728152	0.784923	-0.170341	-0.696923	-0.898009	0.979136	2.13759	1.04457	0.27612
AT4G19230	CYP707A1	0.886401	-1.02311	-0.442344	0.39816	-0.653746	-0.0862021	-1.47932	-1.08575	0.0269972	-0.94959
AT4G20380	LSD1	-0.666852	0.229647	0.804975	-0.0588264	-0.529182	-0.458542	0.317429	2.22713	1.10897	0.95175
AT4G20780	CML42	0.26631	0.627425	-0.0837591	-0.940525	0.61649	-0.222363	0.199853	-1.35056	-1.26104	-1.59474
AT4G21200	GA2OX8	0.647271	0.419171	0.0885307	-0.324638	-1.13989	-0.895654	-1.13989	-0.129736	-0.797466	-1.13989
AT4G21670	CPL1	-0.116349	-0.201334	0.603409	1.28273	1.81895	-0.373993	-0.778203	-1.64371	0.0514186	0.156163
AT4G22200	AKT2/AKT3	1.44446	-1.86568	-0.781492	-0.701281	-0.566663	1.6621	-0.976547	0.518698	0.377255	0.167715
AT4G22570	APT3	1.05479	-1.35762	-1.26567	-1.24129	-1.32942	1.33909	-0.906463	0.164262	0.349451	0.317219
AT4G23150	CRK7	0.673368	1.07584	1.0668	-0.298667	-0.175464	-0.180982	-0.984202	-1.20947	-1.65229	-1.42315
AT4G23290	CRK21	1.24124	-0.690907	-0.776755	-1.08384	-1.18483	1.27689	-0.188987	-0.254736	-0.919608	-1.22882
AT4G23400	PIP1.5	-0.199329	0.0507862	0.5575	-0.337857	-0.901798	-0.867734	0.861554	2.39982	1.26934	-0.0109204
AT4G23650	CPK3	0.212261	1.13938	1.4228	-0.554653	-1.64903	0.755418	0.279212	1.3638	0.0863844	-0.994289
AT4G23750	CRF2	0.404945	0.116249	-0.55379	-0.595114	-0.93603	-0.635855	-0.441937	-1.32173	-0.671222	-0.337307
AT4G23980	ARF9	-0.229003	-0.212457	0.784167	0.428094	1.38104	-0.814506	0.460155	-0.0685104	-1.34491	-1.66876
AT4G24040	TRE1	-1.43949	1.01316	1.06097	0.999992	0.478118	-0.80805	0.24319	1.10202	0.355697	1.15537
AT4G24650	IPT4	-0.214076	1.65743	0.911483	-0.214076	-0.214076	-0.214076	-0.214076	-0.214076	-0.214076	-0.214076
AT4G24960	HVA22d	1.41357	-0.79879	-0.543032	-0.442301	-1.3527	1.93048	-0.897259	-0.154092	-0.945058	-0.595294
AT4G25420	GA5	1.20441	-0.63208	-0.319509	-0.967412	-0.862606	0.483369	1.02412	-0.532253	-1.35841	-1.35841
AT4G25810	XTR6	-0.533147	0.429691	-0.496741	0.0989797	0.543941	0.495131	0.654819	1.50992	1.28821	0.120088
AT4G25960	PGP2	1.10875	-0.25242	0.485241	-0.807438	-1.49092	1.07521	-0.670773	1.66659	-0.363336	-1.48065
AT4G26080	ABI1	-0.526177	0.0944272	1.11723	2.25101	0.218138	-1.24415	-0.547603	0.348781	0.47703	1.10596
AT4G26150	CGA1/GATA22	0.942072	-0.623919	-0.605287	-0.523909	-0.302662	-0.450432	-0.625152	-1.45791	-0.503936	-1.0439
AT4G26200	ACS7	-0.461304	0.644057	0.444088	0.128738	1.50008	-0.461304	-0.461304	-0.461304	-0.461304	0.174875
AT4G27260	GH3.5	-1.09024	1.286	1.21482	0.821805	0.677495	-1.58648	1.11636	0.57907	0.0569042	0.566251
AT4G27410	RD26	-0.84276	0.118834	0.890658	1.68749	0.145653	-0.130966	-0.48846	0.540155	0.903822	1.60656
AT4G27950	CRF4	-0.989605	0.709664	0.258197	-0.603573	-0.763075	-0.35962	-0.628704	1.88955	0.0966951	0.249742
AT4G28490	HAESA	-0.838008	1.29728	1.12562	0.833862	1.23048	0.967766	0.164673	-0.196695	-1.35675	-0.982476
AT4G28640	IAA11	0.102399	0.480243	-0.512531	-1.75522	-0.855932	-0.776876	1.75008	1.87464	-0.0497717	0.833266
AT4G29010	AIM1	-0.509998	0.508517	1.08744	1.18113	1.7953	-1.38659	-0.310791	0.325797	0.297996	0.683272
AT4G29080	IAA27/PAP2	0.593739	1.06258	0.155595	-0.839958	-0.322859	-0.856183	0.0605465	-0.72186	-1.55468	-1.54463
AT4G29720	PAO5	1.39262	-0.764954	-0.819793	-1.02883	-0.487869	1.27425	-0.675014	-0.954765	-0.803229	-1.08065
AT4G29740	CKX4	0.331868	-0.0637672	-0.126197	-1.08973	-1.4548	1.71963	0.0529073	-0.261346	-0.958777	-1.49056
AT4G30080	ARF16	-0.39614	0.475492	0.585738	0.748673	1.26729	-0.347065	1.09676	-0.811959	-0.844394	-1.47266
AT4G30270	SEN4/MERI5	-1.0157	-0.272025	-0.398678	0.667966	1.32811	0.578714	-0.176254	1.52003	1.21378	0.805821
AT4G30610	BRS1	0.931052	0.465486	-0.82596	-0.74653	-0.63069	1.06907	-0.756692	-0.775991	-0.801035	-0.144061
AT4G31500	CYP83B1/SUR2	0.086528	1.24012	0.694656	-0.344002	-1.50785	1.22575	0.350612	0.239977	-0.841725	-2.39552
AT4G31920	ARR10	0.489638	-0.134489	0.922233	0.45552	1.80189	0.388135	-0.30246	-0.374556	-1.19262	-1.7718
AT4G32280	IAA29	-0.232237	1.72924	1.42073	-0.610607	-1.44771	0.0737219	1.42791	0.709018	-0.687173	-1.05513
AT4G32810	CCD8/MAX4	-0.803808	-0.245645	0.854417	1.65114	2.06939	-1.0167	-0.697646	-0.0944667	0.354829	0.955334
AT4G33430	BAK1/SERK3	-1.48757	1.10893	0.887739	0.607189	0.764193	-0.458762	0.811454	1.04953	0.56937	0.2454
AT4G33680	AGD2	1.27792	-0.00312925	-0.780125	-0.724616	-0.257894	0.506602	0.10711	-2.06546	-1.07865	-0.67957
AT4G33950	SnRK2.6/OST1	1.21769	-1.54568	-0.348427	0.950095	0.836265	-0.643281	-1.78734	-0.7951	-0.164568	0.00970362
AT4G34000	ABF3	0.671067	-0.892031	0.871776	1.1776	-0.328951	-0.109452	-1.7693	0.986441	0.795329	0.633742
AT4G34131	UGT73B3	-0.888826	0.081508	0.47156	1.31293	1.89284	-1.09098	-0.228437	0.117513	0.501283	1.41163
AT4G34138	UGT73B1	-1.0905	0.29363	0.313585	-0.161211	-0.0144507	-0.704862	0.825194	1.50018	1.26418	1.69061
AT4G34160	CYCD3	0.490912	0.742246	-0.49257	-0.214899	-0.636538	-0.315687	0.34346	-0.77248	-0.440591	-1.08033
AT4G34750	auxin-responsive protein, putative / small auxin up RNA (SAUR_E)	-0.950265	-0.180366	0.0319817	-0.641362	0.223127	-0.520631	1.63231	1.05472	-0.328085	-0.559704
AT4G35190	LOG5	-1.35872	0.754276	0.330812	1.46723	0.570559	-0.69914	-0.430539	-1.34525	0.0506803	0.22403
AT4G35580	NTL9	-0.542682	0.429745	0.538936	1.04583	2.08248	-0.732131	-0.32554	-0.999338	0.691782	0.372727
AT4G35770	SEN1	-1.15621	0.923315	0.695212	0.263389	0.337417	-0.701145	0.81331	1.30176	0.936728	1.19901
AT4G36220	FAH1	0.881444	0.183634	0.498818	1.03314	1.28614	0.0678251	-1.08912	-1.25898	-1.49219	-1.78704
AT4G36380	ROT3	1.48622	-0.695382	-1.25663	0.475393	-0.467277	1.70248	-0.983151	0.817158	-0.207855	-0.899157
AT4G36540	BEE2	0.00219444	0.431631	0.3456	-1.70986	-2.00757	0.260544	1.40902	1.66722	0.386789	-0.523964
AT4G37220	stress-responsive protein, putative	-0.698242	-0.25147	0.410477	0.433713	-0.749407	-1.07272	-0.412159	1.05699	0.707648	1.16557
AT4G37390	GH3.2/BRU6/YDK1	-0.774985	2.10353	1.54918	0.208055	-0.00822551	-0.774985	1.65724	-0.62987	-0.632462	-0.158215
AT4G37430	CYP81F1/CYP91A2	-0.354346	-0.48704	0.135469	2.21814	1.95384	-0.0409314	-0.948709	-0.380209	-0.457891	-0.283166
AT4G37770	ACS8	-0.835764	1.43096	1.53587	0.0620322	-0.243977	0.11643	1.40305	1.22997	-0.331534	-0.560405
AT4G37790	HAT22	0.457248	-0.370765	0.0432213	1.32649	1.50946	-0.847754	-2.21834	-0.0627991	-0.150733	0.37747
AT4G37990	ELI3-2	-0.950773	1.84698	-0.27049	0.653406	1.10543	0.325999	0.179679	-0.0543092	-1.21098	-0.28201
AT4G38850	SAUR-AC1	0.962105	0.151758	-0.822399	-1.37804	-1.37804	1.39786	0.813578	-0.118847	-1.14114	-1.15482
AT4G38860	SAUR16	0.514041	0.580774	0.52779	-2.10611	-2.12041	0.346676	1.00931	0.311063	-0.299662	-0.440499
AT4G39030	SID1/EDS5/DTX47	0.484087	0.773348	0.130984	-0.499533	-0.351572	0.453809	-0.270118	-0.877928	-1.64188	-1.84277
AT4G39400	BRI1	0.090665	1.38113	1.08253	-1.01633	-1.50919	0.0665962	1.54558	0.876238	-0.0945042	-1.54685
AT4G39420	LHCB4.3	-0.807148	0.481159	0.578065	1.09905	1.43569	-0.296553	0.541221	0.576667	0.0112586	0.110965
AT4G39850	ABCD1/PXA1	-0.297171	-0.303272	-0.302559	0.386316	1.63303	0.130852	-0.060129	0.525693	0.978159	0.84578
AT4G39950	CYP79B2	0.430917	0.153637	0.302169	-0.857061	-1.83708	1.40522	-0.0198254	0.0867304	-0.305786	-2.11368
AT5G01810	SnRK3.1/CIPK15	-0.762481	-0.350908	0.145252	1.77844	2.00139	-1.50762	-0.656855	0.041006	0.473673	0.667421
AT5G02490	HSP70-2	0.540782	-0.0916357	-1.11656	0.0194688	0.311813	1.33458	-1.52641	-0.934596	-0.0711727	-0.417661
AT5G03270	LOG6	1.15659	-0.245705	-0.0220537	0.400518	-0.415751	0.0515863	-0.455573	-0.376813	-1.81765	-1.81765
AT5G03280	EIN2	-0.240316	0.682608	1.36701	0.836561	1.96409	-1.20401	-0.263651	-0.079218	0.159654	-0.528433
AT5G03300	AK2	0.978722	0.32976	0.0771886	-1.58409	-1.7811	0.550613	0.14438	-0.321418	-0.789703	-1.06204
AT5G03730	CTR1/SIS1	-0.906906	1.95994	1.66693	0.863291	-0.474206	-0.885527	1.00815	0.497616	-0.343773	-0.652547
AT5G04190	PKS4	-0.678684	1.58951	1.50901	0.397524	0.491463	-0.891242	1.36528	0.592681	-1.10786	-0.8231
AT5G04230	PAL3	-0.134118	-1.24378	0.130253	-0.907521	0.205637	0.990367	0.591204	0.971197	1.06569	1.23821
AT5G04690	DAD1	0.173917	0.33023	-0.269596	-0.152042	-0.491612	0.423782	0.137383	0.521024	-1.54466	-1.36593
AT5G05690	CYP90A1/CBB3/CPD	-0.690763	0.338817	0.661371	0.663201	-0.657285	-0.084002	0.85944	1.90856	1.00277	0.494499
AT5G05860	UGT76C2	0.477823	0.214161	-0.233573	-0.934342	-1.50736	0.568977	0.0685845	-0.877436	-0.949561	-1.37483
AT5G05870	UGT76C1	1.5046	0.429442	1.0456	0.202329	-1.81969	-0.384566	-0.100984	0.206532	-1.05052	-0.786921
AT5G06100	MYB33	-1.27053	0.333563	0.962049	1.78631	1.678	-0.976299	-0.0868182	0.606613	0.350204	-0.106385
AT5G06300	LOG7	0.66088	0.286619	0.871604	1.12423	0.365289	-1.78354	-0.499704	-0.913461	-1.30336	-1.15254
AT5G06720	PA2	-0.419499	1.2082	0.0302335	1.08089	1.00383	-0.293665	0.249582	0.848577	-0.275957	-1.14483
AT5G06960	OBF5	-0.794658	-0.0200135	0.416247	1.03778	2.57238	-0.652134	-0.688209	0.338837	-0.219717	0.642978
AT5G07200	GA20OX3	-1.09601	0.0649237	0.238282	0.659967	0.512681	0.436442	1.42303	1.02839	1.09971	0.199469
AT5G07580	ERF106	0.799429	0.29055	-0.85398	-0.715459	0.892664	0.608154	0.0605663	-0.852568	-1.56995	-1.95247
AT5G08790	AF2	-1.01729	2.12213	1.25966	-0.151713	-0.725411	-0.162666	1.07899	-1.4151	-0.192436	0.354567
AT5G10430	AGP4	1.06716	-0.383476	-1.01316	-0.462961	-0.39751	0.505297	-0.0408398	0.170566	-1.45119	-1.45119
AT5G10720	AHK5	-0.243511	0.283029	-0.687574	-0.317071	0.650348	0.122874	-0.687574	-0.21047	-0.687574	-0.687574
AT5G11160	APT5	1.15422	-0.133043	0.126463	-1.0881	-1.27665	0.511276	-0.542987	-0.342193	-1.04768	-1.27665
AT5G11920	CWINV6	0.868895	0.008364	-0.724139	-1.58464	-1.51647	0.933398	-0.0727297	-0.518569	-0.28797	-1.10407
AT5G11950	LOG8	-0.175181	0.228867	0.721295	1.23081	1.94267	-0.673685	0.0935475	-0.478558	-1.8498	-1.01469
AT5G13200	GRAM domain-containing protein / ABA-responsive protein-related	0.241994	0.218047	0.368173	0.317477	-0.148941	1.19161	-2.90007	0.190415	0.737156	-0.174435
AT5G13220	JAZ10	-1.12663	1.6984	-0.149911	-0.209451	-0.658684	2.07502	0.0158051	0.139659	-0.54718	-0.428298
AT5G13330	RAP2.6L	-1.15631	0.548378	0.661076	1.76033	1.7243	-0.841426	-0.140435	-0.405525	0.0582364	1.12882
AT5G13870	EXGT-A4	-0.981825	0.344679	0.0969626	-0.0346866	-1.38129	-1.53391	0.603655	1.30734	1.08639	0.932951
AT5G15230	GASA4	0.280075	0.34038	0.814081	-0.232402	-1.41969	-0.0810528	1.48661	1.38414	-1.291	-1.74374
AT5G15600	SP1L4	2.11737	-0.716633	-0.716633	-0.716633	-0.716633	0.517965	-0.716633	-0.716633	-0.716633	-0.437295
AT5G16010	3-oxo-5-alpha-steroid 4-dehydrogenase (steroid 5-alpha-reductase) family	1.09261	-0.584909	-1.0629	-1.23744	-0.758204	1.57418	-0.293192	-0.333061	-0.439951	-1.47412
AT5G16240	AAD1	0.809987	0.191154	0.394408	-0.933388	-0.744942	0.0881177	0.0463741	0.44634	-1.08848	-1.87411
AT5G16480	PFA-DSP5	-0.683817	0.751414	0.864116	0.0463053	0.0380862	-1.36248	0.8645	1.87581	0.506131	0.221911
AT5G16530	auxin efflux carrier protein family	0.735754	-1.70097	-0.828217	0.164597	0.164321	0.800028	-0.949083	-0.62453	0.0670287	-1.08453
AT5G17490	RGL3	-0.0675521	1.1844	0.732425	-0.463671	-0.982975	1.52574	0.223629	-0.834528	-1.44126	-1.55605
AT5G19040	IPT5	1.27287	-0.640974	-0.617225	-0.015576	-1.05245	1.18879	-0.483484	-1.05245	-0.211967	-0.0547545
AT5G20040	IPT9	-0.53404	1.3867	1.02637	-0.86905	1.16335	-1.57396	0.682708	-0.376993	0.14456	-0.00830858
AT5G20230	BCB/SAG14	-1.23968	1.59682	1.02983	0.238093	-0.739012	0.355869	0.166472	0.74465	0.503766	1.23109
AT5G20730	ARF7/NPH4	-0.952955	0.0986932	0.334999	0.161412	0.881045	-1.06198	0.697084	0.868953	0.899792	-0.440448
AT5G20810	auxin-responsive protein, putative / small auxin up RNA (SAUR_B)	-1.14082	0.200743	-0.703601	0.813302	1.06847	1.01293	0.34868	-0.152389	-0.0615826	1.04868
AT5G20900	JAZ12	0.443285	-0.380473	0.161833	1.07948	0.6504	1.01363	-2.62704	-0.919678	-0.229684	0.229604
AT5G20960	AAO1	-0.324489	1.90412	0.680471	-0.781399	-0.434144	-0.468297	1.29694	0.565568	-0.575568	-1.60281
AT5G21120	EIL2	1.20312	0.761489	-0.31109	-0.31109	-0.31109	-0.31109	-0.31109	-0.31109	-0.31109	-0.31109
AT5G21482	CKX7	1.05352	-2.37824	-0.345497	0.859288	1.26575	0.915981	0.111319	-0.529653	-0.146873	-0.309347
AT5G22300	NIT4	1.14199	-0.271194	-1.12028	-0.475645	-0.0537417	0.218421	-0.684909	-1.77879	-0.967981	-0.185413
AT5G24550	BGLU32	-0.154303	-0.154303	-0.154303	-0.154303	2.00594	-0.154303	-0.154303	-0.154303	-0.154303	-0.154303
AT5G25190	ESE3	-0.7261	1.60611	1.55187	-0.248583	-0.852348	-0.437663	1.60224	1.17935	-0.368271	-0.925353
AT5G25350	EBF2	-1.06691	1.5735	1.561	1.04198	0.370418	-1.2948	1.01624	0.545369	-0.221154	-0.00709497
AT5G25890	IAA28	1.09047	0.618419	-0.186121	1.00096	0.190979	-1.45063	-1.05098	-1.19482	-1.31752	-1.10895
AT5G25900	GA3/KO1	-0.792298	0.814932	1.25253	1.48057	1.97914	-1.03541	-0.132084	0.24456	-0.279225	-0.360444
AT5G28030	DES1	1.39268	-0.553383	-0.247419	-0.317662	-0.676289	1.68145	-0.936122	-0.147953	-1.0594	-1.67658
AT5G28237	tryptophan synthase, beta subunit, putative	-0.98044	0.774442	0.0893809	0.418362	0.404033	1.50186	-0.475559	0.00961848	0.432563	0.58152
AT5G35750	AHK2	0.736245	-0.989692	0.406108	0.54132	0.89336	0.0275422	-0.539534	1.27112	-0.252096	-1.25622
AT5G36970	NHL25	-0.256451	-0.256451	1.52635	-0.256451	-0.256451	-0.256451	-0.256451	-0.256451	0.488333	-0.256451
AT5G37020	ARF8	0.978704	-1.14404	-0.151477	-0.347225	-0.648255	1.01631	-0.13412	0.525302	0.0214893	-0.969714
AT5G37770	TCH2	0.663102	0.897648	-0.217223	-1.05813	-0.599412	0.765555	0.185217	1.03809	-0.911328	-2.49933
AT5G38450	CYP735A1	0.716656	-0.317734	-0.317734	0.951057	-0.317734	-0.317734	0.60288	-0.317734	-0.317734	-0.317734
AT5G38530	TRYPTOPHAN SYNTHASE BETA TYPE 2 (TSBtype2)	1.07128	0.106131	0.274964	-0.502418	-0.298318	0.673155	-0.103878	-0.263219	-1.66459	-2.43955
AT5G38970	CYP85A1 / BR6OX1	1.56593	-0.927011	-0.716547	-0.324428	-0.579307	-0.23512	-0.927011	0.241279	-0.69812	-0.927011
AT5G39340	AHP3	-0.373323	-1.27278	-0.618354	-0.112945	1.40403	0.509459	-0.338868	1.08299	1.12668	0.683564
AT5G39670	calcium-binding EF-hand family protein	0.528139	1.40935	0.917388	-0.570748	-0.541779	-0.377139	-0.6641	-0.703636	-1.09775	-1.14595
AT5G40280	ERA1	-0.499598	0.136071	0.250069	0.127946	1.11849	-0.61149	0.0503561	0.458759	1.52235	1.58486
AT5G40990	GLIP1	-0.454418	0.490467	1.91135	-0.454418	0.0708527	-0.454418	-0.454418	-0.454418	-0.116291	0.208543
AT5G41160	PUP12	-0.778641	-0.366593	-0.475475	-1.47834	-0.667767	0.447699	0.591775	0.142888	0.720873	0.950457
AT5G42560	abscisic acid-responsive HVA22 family protein	-0.511506	0.206889	0.392516	0.691096	1.06835	-1.31316	0.031555	1.15599	1.26846	1.2012
AT5G42650	AOS1/DDE2/CYP74A	0.21395	-0.583188	-0.804365	-0.763241	-0.540826	2.38283	-0.796394	-1.03451	-0.432376	-0.152875
AT5G43700	IAA4	0.125799	1.213	0.447751	-1.67168	-2.02327	0.164986	1.57852	0.459657	-0.348519	-0.790371
AT5G44070	ARA8/PCS1/CAD1	0.445915	0.92582	0.027228	-0.847186	0.245492	1.48887	-0.169625	-0.290384	-1.65256	-2.07276
AT5G44210	ERF9	-1.02174	1.50063	1.6302	0.510197	-1.06866	-0.424689	1.08312	1.17318	0.0201542	-0.392507
AT5G44420	PDF1.2a	0.303719	0.579154	0.423715	-1.02128	-1.08475	0.886794	1.15019	-0.821607	-1.16035	-1.16035
AT5G44790	RAN1/HMA7	-0.975714	0.249866	0.778988	1.14962	0.613677	-1.01077	0.230003	1.14851	1.14279	1.03546
AT5G45340	CYP707A3	1.46589	-0.894656	-0.087068	-0.831748	-0.509232	0.675145	-1.45681	1.2599	0.0399882	-0.958214
AT5G45890	SAG12	-0.611597	-0.537971	-0.225322	1.86963	2.56212	-0.611597	-0.611597	-0.611597	-0.121377	0.739039
AT5G46640	AHL8	0.991785	0.33383	0.344402	0.324616	0.651375	-1.08525	-1.10895	-1.56815	-0.902233	-1.52586
AT5G47220	ERF2	-1.10183	1.69905	1.14765	0.45399	0.137025	0.83861	0.0103004	-0.375311	-1.27401	-0.831688
AT5G47230	ERF5	0.493205	1.62153	1.11075	-0.0393012	0.129033	-0.0627373	-0.0176149	-0.605545	-1.80269	-1.45372
AT5G47370	HAT2	-0.138461	1.62524	0.971957	-1.39456	0.392493	-0.466509	1.90191	0.349695	-0.860972	0.255576
AT5G51310	gibberellin 20-oxidase-related	1.05696	-0.94329	-0.94329	-0.94329	-0.94329	0.802985	-0.340499	-0.650187	-0.94329	-0.676956
AT5G51460	TPPA	1.18749	-0.862065	-0.666134	-1.48457	-1.05837	1.29289	-0.00807413	-0.239814	-0.454215	-0.792218
AT5G51690	ACS12	0.261641	0.365651	-0.13038	1.18467	0.495241	-0.47283	-0.123693	1.17103	0.12357	-0.641421
AT5G51810	GA20OX2	-0.740871	0.559858	1.66349	0.757583	-0.740871	-0.740871	1.43637	1.09003	0.107931	-0.740871
AT5G53290	CRF3	0.623122	-0.268932	-0.809583	-0.185935	-1.21892	1.80397	-0.52337	-0.653808	-0.728628	-1.08565
AT5G54510	GH3.6/DFL1	-1.23935	0.27855	0.00360776	1.82222	2.13225	-1.06503	-0.050437	0.114783	0.05914	0.74976
AT5G54810	TSB1/TRP2	-0.254419	2.0638	1.04508	-0.751033	-1.6368	0.579188	1.01144	-0.242791	-1.00466	-1.02272
AT5G55250	IAMT1	1.34516	0.403414	0.818189	-1.01294	-1.32761	0.96218	0.0966209	-0.218876	-1.41011	-1.4148
AT5G56290	PEX5	0.826008	-0.337145	0.02038	-0.636381	-0.266903	-0.730479	-0.0199669	1.06581	1.42346	1.29001
AT5G56650	ILL1	0.625699	-0.385532	-1.73652	-1.09676	-1.91753	1.17687	0.573238	0.55864	0.196408	0.2569
AT5G56660	ILL2	-0.41048	1.65197	0.325363	-0.558327	-1.16526	-0.150865	1.09636	0.110542	0.323302	-0.624076
AT5G56970	CKX3	-0.436076	0.528693	0.349745	-0.436076	1.3227	0.323334	-0.436076	-0.436076	0.628635	0.335502
AT5G57050	ABI2	1.10067	-1.55114	-0.753586	1.27744	-0.450066	-0.0605964	-1.66412	-1.0844	0.190866	1.0933
AT5G57090	EIR1/AGR1/PIN2)	-0.154303	-0.154303	-0.154303	-0.154303	-0.154303	-0.154303	-0.154303	-0.154303	2.00594	-0.154303
AT5G57420	IAA33	-0.209246	-0.209246	-0.209246	-0.209246	-0.209246	-0.209246	0.771206	-0.209246	-0.209246	-0.209246
AT5G57560	TCH4	-0.922055	0.349702	-0.152165	-0.185242	-0.705888	0.234548	0.604756	2.317	0.777022	0.491713
AT5G58080	ARR18	-0.799041	0.39716	-0.799041	-0.334071	0.18481	0.748677	-0.799041	-0.22759	-0.799041	1.78589
AT5G58550	EOL2	0.895686	0.249203	0.529582	-0.358988	-0.118038	0.224989	1.00524	0.427686	-0.699116	-1.82439
AT5G59220	HAI1/SAG113	-0.0350926	-0.481767	0.31872	1.8778	1.09921	-0.843546	-1.51731	-0.0452834	1.00522	1.42794
AT5G60450	ARF4	-0.0879825	0.38744	0.818103	-0.631323	-1.22946	-3.8139e-05	1.87336	-1.25741	-0.45541	-1.35175
AT5G60600	CLB4	1.60216	-0.648051	-0.774827	-0.588319	-0.289473	1.22855	-0.66075	-1.22835	-1.15741	-1.13644
AT5G62000	ARF2	0.346071	0.770641	1.16701	1.22373	0.883309	-0.795774	-1.34435	-0.353975	0.564812	-0.718635
AT5G62490	HVA22b	0.921761	-0.789691	-0.789691	-0.0268721	-0.364949	0.143301	-0.364906	-0.789691	0.927126	0.772592
AT5G62810	PEX14/PED2	1.6261	-0.929306	-1.17858	-0.840831	0.00842648	0.527175	-1.10735	-0.919688	-0.557853	-0.642456
AT5G62920	ARR6	1.1543	-0.848257	-0.744514	-0.868876	-0.872002	0.926353	-0.771412	-1.01382	-0.623044	-0.70433
AT5G64000	SAL2	-0.0488296	1.76565	1.5128	-0.184801	-0.215691	-0.844971	-0.388405	-0.376711	-1.12501	-0.881688
AT5G64930	HYS1/CPR5	-0.0917862	-0.677971	-0.139022	0.231681	-0.33356	0.310814	-0.389296	1.19333	1.34982	1.33515
AT5G65310	HB-5	0.314138	0.754318	0.712949	-0.137807	-0.785931	-0.164617	1.07801	-0.0953386	-1.80453	-2.27735
AT5G65670	IAA9	0.297988	1.12197	0.553542	-1.97012	-1.60954	0.0246726	1.47807	-0.0965772	-0.889807	-0.754069
AT5G65800	ACS5/CIN5/ETO2)	0.270764	0.187932	0.480562	-0.425914	-0.425914	-0.425914	1.68465	1.20932	-0.425914	-0.425914
AT5G66350	SHI	-0.13049	0.155314	-0.516107	0.848763	1.19664	-0.441444	-0.198898	0.607857	-0.833279	-1.78876
AT5G66400	RAB18	-0.269799	-0.669404	-0.0183879	0.479201	0.0172069	-0.73285	-1.648	0.337023	0.870838	2.69681
AT5G66880	SnRK2.3	-1.21073	0.437494	0.0568794	0.622274	1.22709	-1.09734	0.418327	0.710878	1.30758	1.38902
AT5G67030	ABA1	1.44711	-1.41875	-0.351256	0.0109402	0.0696677	0.97115	-1.95625	-0.581152	-0.280303	-0.088858

## Sheet: DEGs p<0.0001
	Col_0_0d_Light	Col_0_6h_IDL	Col_0_1d_IDL	Col_0_3d_IDL	Col_0_6d_IDL	rpn12a-236_0d_Light	rpn12a-236_6h_IDL	rpn12a-236_1d_IDL	rpn12a-236_3d_IDL	rpn12a-236_6d_IDL
AT1G01120	0.900528	-1.78402	0.335453	0.372051	-0.152204	0.55507	-1.73684	-0.00863324	0.151948	0.136972
AT1G02500	-1.148	0.327684	0.627919	0.558939	0.696026	-0.0335407	0.566943	0.9987	1.1899	1.17298
AT1G04220	1.64717	-1.17163	0.196414	-0.259824	-0.203028	1.72018	-0.58585	-0.117651	-1.43878	-1.16306
AT1G04240	-1.27142	2.14684	1.59067	-0.454145	-0.25446	-0.0172852	0.292044	0.27415	-0.323168	-1.04929
AT1G04250	-1.27004	0.457638	0.432275	0.425462	-0.234749	-0.634488	0.780439	0.0955044	1.55331	1.80736
AT1G04310	-0.9624	1.14658	1.27916	1.55045	0.318229	-1.64443	0.411456	0.621438	-0.0372126	0.723861
AT1G04580	-0.541651	-0.134154	-0.403873	1.70033	2.76825	-0.541651	-0.412839	-0.541651	-0.403282	0.550382
AT1G05010	-0.619592	1.65326	0.570501	-0.409501	-1.18649	0.273588	1.11075	-0.207437	-1.2675	-0.908356
AT1G05160	-0.732609	1.15232	0.396652	-0.37047	0.587838	-1.76894	0.998201	0.191139	0.61913	0.353141
AT1G05560	0.649684	-0.291329	-0.937036	1.77858	1.32543	-0.644522	-0.614053	-1.18687	-1.57605	-0.727768
AT1G06160	-0.613675	1.96152	1.22099	0.63082	-0.608632	-0.468445	0.12834	-1.0521	-1.31911	-1.23266
AT1G06180	-0.0250265	0.992015	0.860234	1.41054	1.496	-0.693713	-0.609339	-1.20269	-1.59972	-1.38674
AT1G06290	0.402936	-0.086196	0.1635	0.473923	2.69937	0.0779847	-0.0921612	-0.0428616	-0.59119	-0.477701
AT1G07430	0.837332	-0.763846	-0.146303	1.30177	-0.357684	-1.24503	-1.95511	-1.11592	0.667572	1.50701
AT1G09530	-0.78961	1.22059	1.18684	1.07588	-0.444733	0.0843142	1.08044	1.02102	0.0555144	0.0242226
AT1G10470	-0.280291	0.414011	0.184356	-0.340364	-0.586616	1.29387	-0.478175	2.1943	0.292025	-0.207003
AT1G11190	-0.25754	0.0660429	-0.262155	1.25483	2.91578	-0.82235	-0.312259	-0.652341	-0.676299	0.121409
AT1G12240	0.652213	-0.510951	-0.522571	-1.17395	-1.03513	1.17102	-0.10892	-0.551856	-1.14811	-1.17321
AT1G13280	0.346729	0.482524	0.838367	0.473299	-0.120112	-0.0112517	-0.621191	-0.871221	-1.44866	-1.27981
AT1G14080	-0.280772	0.267086	1.16753	1.38939	2.35793	-0.740175	-0.532656	-0.799705	-0.669436	-0.520104
AT1G15500	-0.282635	1.12761	1.60588	0.639699	-1.64365	-1.6233	0.886893	0.321417	0.186644	-0.143671
AT1G16540	-0.652371	0.450231	0.928604	1.88503	1.82799	-1.20789	-0.747985	-0.269718	-0.590908	-0.321472
AT1G17380	-0.145276	0.228841	0.362879	0.137605	-1.34185	-1.21792	-0.500696	-0.0886628	1.05264	2.47216
AT1G17420	0.768649	0.0548096	-0.494456	-0.663469	-0.600445	1.84996	-0.492945	-0.91384	-1.27552	-1.60117
AT1G17550	0.819688	-1.78699	-0.9927	1.21097	1.29543	0.17847	-1.43253	-1.05505	0.302492	1.15889
AT1G17990	-0.00654884	0.246251	0.444039	0.950296	0.522217	0.303569	-0.0336035	0.312264	0.215474	0.157796
AT1G18570	-0.894262	2.13328	1.5239	0.0297867	-0.251762	-1.46093	0.640606	0.628974	0.0251432	-0.864152
AT1G18870	-0.282005	-0.746251	0.574084	1.69277	2.12552	-0.561735	-1.42091	0.000950368	0.168977	0.888869
AT1G18890	-0.257672	1.8154	2.03131	-0.554326	-0.761994	0.701941	-0.311006	0.76725	-1.01393	-1.07002
AT1G19180	-1.50935	1.59738	1.07722	1.16592	0.126891	1.3438	0.143608	-0.169872	-1.09533	-0.616786
AT1G19220	-0.705773	-0.60156	-0.812896	-0.907933	-0.500366	1.61921	1.36572	0.734671	1.19453	1.42365
AT1G19350	0.0367822	-1.02608	-1.56309	-0.312479	-0.450648	-0.673047	-0.0607789	-0.168328	1.97362	1.53718
AT1G21240	0.681731	1.2203	0.832868	-0.40411	-0.551574	-0.1633	-0.77015	-1.5976	-1.42256	-1.1594
AT1G21270	0.348325	0.623437	0.33909	-1.30632	-0.932303	1.47719	0.365506	0.538101	-1.56177	-1.98942
AT1G22070	0.31104	0.511268	0.269759	-0.395443	-0.176176	-0.312996	0.135461	-1.3261	-1.85096	-1.27398
AT1G22360	-0.500869	0.84379	0.408704	0.67071	2.49474	0.473521	0.14782	0.380933	-0.98952	-1.32603
AT1G22400	-0.936391	0.323841	0.0277516	1.19532	2.02043	-1.07105	-0.0808029	0.931319	0.288261	0.812705
AT1G22985	0.955572	0.0237127	0.199987	-0.791377	-1.59085	1.01489	-0.36238	1.0075	0.023959	-1.44242
AT1G23080	1.14133	-1.02432	-0.965976	-1.19698	-1.0919	0.886423	-0.664844	-0.129458	-0.495843	-0.848573
AT1G23130	-0.817631	-0.817631	-0.817631	0.129259	-0.0361831	0.432841	0.223946	0.936995	1.80135	2.10688
AT1G24625	-0.387296	-0.480701	-0.512047	0.583857	2.07745	0.845373	0.222253	-1.40063	-0.544919	-0.0358836
AT1G25490	-1.58553	0.551069	0.918618	1.09731	0.504327	-0.550579	1.52769	0.186925	0.399072	0.860763
AT1G27730	-0.822505	1.69015	1.25935	0.232578	-0.98221	0.127825	-0.754956	-0.253244	-0.727005	-0.96329
AT1G28130	-0.824637	0.0476483	0.41624	1.90046	2.10564	-0.736202	0.0543965	0.590457	0.165323	-0.221614
AT1G28230	-0.0680937	-0.405796	-0.348777	1.2173	1.60881	-0.767712	-1.86404	-1.04836	-0.259878	0.672631
AT1G28360	-0.404209	0.0156562	0.636898	2.37749	1.39847	-1.09541	-1.18294	-0.254015	-0.0887028	0.193821
AT1G28370	0.394986	1.17563	0.529748	0.976234	-0.651901	0.703027	-1.61964	-1.53385	-1.031	-0.872191
AT1G30040	0.331351	-1.15574	0.359579	1.45249	1.81627	-0.631825	-1.02974	-1.03954	-0.377337	0.00324315
AT1G30330	-0.481009	-0.666719	-0.785432	-0.59626	-1.30469	1.56569	1.32873	1.00301	1.17848	1.30937
AT1G32230	-0.242761	-0.924757	-0.0380913	1.39627	1.28314	0.527036	-0.311394	1.24307	0.875689	-0.0607071
AT1G32640	0.0345478	0.126868	-0.338067	-0.312076	-0.560942	2.15066	-1.17012	-1.10492	-1.14589	-0.842301
AT1G32960	0.123208	1.03094	0.787369	0.249539	0.86068	-0.093495	-1.47966	-1.42045	-1.68139	-0.927545
AT1G33240	0.184679	-0.190969	0.484409	-0.847251	0.476416	0.12148	1.48617	1.7545	0.127007	-1.49585
AT1G35230	0.724987	1.21792	1.00387	-0.661527	-0.387281	-0.208616	-0.860305	-0.533204	-0.660003	-1.00248
AT1G35670	0.72491	0.208821	-0.418469	-1.50076	-1.99166	0.798403	0.531246	0.0750891	-1.01575	-0.949635
AT1G45249	1.50059	-1.48433	-0.251447	1.41002	0.0622835	-0.525765	-1.79934	-0.769906	0.120786	0.311101
AT1G47890	-0.845367	0.942819	1.51672	0.887376	1.50624	-0.782266	0.113879	-0.360685	-0.27635	0.0659489
AT1G49500	-0.452126	-0.268664	-1.08819	-1.23264	-1.66829	0.315298	0.561254	0.924503	1.45172	0.852342
AT1G51760	-0.691385	1.82801	1.05439	-0.621986	-1.38506	1.07478	0.549255	1.27439	-0.902301	-0.792767
AT1G51950	-0.779055	0.324888	0.711314	1.69472	1.74644	-0.783397	-0.0454274	0.476998	0.437277	0.465397
AT1G52400	-0.472285	-0.145181	0.35595	-0.154413	-0.220897	0.516052	-0.347701	1.80705	0.970616	1.74592
AT1G53170	-0.00127238	1.1957	1.01297	1.11576	-1.82912	-0.69117	0.219659	-0.983776	-0.582328	-0.55792
AT1G53180	-0.308143	0.597401	0.680074	1.90776	0.595648	-1.13995	-0.404116	-0.728359	0.204564	1.28116
AT1G53870	0.0619289	0.968039	1.4971	1.03971	0.794098	1.34126	-0.809854	-0.496342	-1.06365	-0.379481
AT1G55020	0.975423	-0.777613	-1.64629	-1.11335	-1.17767	1.29414	0.728582	-1.00318	-0.248043	0.00709713
AT1G55120	0.137785	0.447361	0.797161	1.45235	2.07172	-1.41576	-1.08347	0.254772	-0.90812	-1.03398
AT1G56150	0.00652421	-0.38157	-0.648428	-0.660165	-1.0902	0.489404	0.0164505	1.49916	1.12729	1.6313
AT1G57990	-1.52064	0.780189	0.708215	0.911201	1.54092	-0.301401	-0.19767	0.956051	0.672759	0.746827
AT1G62660	-0.89983	-0.652116	-0.463064	1.50076	1.70977	1.18139	-0.70638	0.15295	0.436279	0.861272
AT1G62960	1.30677	-1.12153	-0.432369	-0.191493	0.229188	0.566937	-0.938745	-0.0749735	-0.472878	-0.910876
AT1G64060	1.14723	-0.126318	-0.581718	-0.203256	0.147766	0.636068	-1.30757	-0.543036	-0.826038	-2.14335
AT1G64520	-1.55031	0.794882	0.558996	0.40501	0.220933	1.16472	0.0416571	0.241095	-0.0499032	0.39884
AT1G64780	1.29373	-0.511941	-0.465787	-0.80233	-1.27561	0.958754	-0.464002	-0.712247	-1.04704	-1.19942
AT1G66350	-0.3393	0.202672	0.310872	1.28519	1.3201	-0.415254	1.29757	0.581796	-1.15104	-1.66459
AT1G67730	1.72466	-0.331595	0.608002	0.45984	1.42706	0.816001	-0.64471	-0.061715	-1.3635	-1.18247
AT1G69260	0.836574	-1.30343	-0.2654	1.63922	0.239989	-0.0533635	-1.83068	-1.09034	0.710813	1.4219
AT1G70330	0.245775	-0.307294	0.668945	1.50045	2.43288	-0.677491	-0.185816	-0.133527	-0.371532	-0.20473
AT1G70700	-0.0758205	0.042286	-0.650183	-0.62795	-1.4999	2.16505	-0.995812	-0.13523	-0.361823	-0.202246
AT1G72360	-0.35967	0.663282	0.715027	0.0574981	2.55309	-0.751304	-0.813346	-0.478816	0.507365	0.482267
AT1G72450	-1.14809	1.04424	1.2841	0.65803	-0.400834	1.93342	-0.784972	-0.0250935	-0.805864	-0.948923
AT1G72520	0.556221	0.4741	-0.359902	-1.11405	-1.03056	1.92748	-0.597412	-0.997011	-1.19651	-0.724032
AT1G72770	0.653603	-1.35489	-0.350846	1.50262	0.644874	-0.57565	-1.70302	-0.45355	0.717601	1.19196
AT1G72930	1.01521	0.173385	-0.0973437	-1.10691	-1.25964	1.21966	-0.505218	-0.475537	-1.48697	-1.30405
AT1G73830	0.247683	-0.463481	-0.882039	-0.902101	-0.814614	2.11193	-0.375705	-0.318979	-1.06801	-0.873879
AT1G74520	0.957978	-0.168041	0.436373	-0.930884	-1.70281	-0.0133069	-0.153792	0.778335	-0.741972	-1.73813
AT1G74670	1.51804	-1.32729	-0.561291	-0.331117	-1.13798	0.308595	-1.74291	-0.131587	-0.189107	-0.311751
AT1G74710	0.866176	0.615749	-0.0608546	-1.24421	-0.811256	0.0366177	-0.626242	-0.325529	-0.953737	-1.62602
AT1G74950	-0.823521	-0.531901	-0.397583	0.207092	-0.0769331	1.15266	-0.181589	0.599062	1.19325	2.32348
AT1G75080	-0.204469	1.63748	1.02695	-1.33683	-1.59089	1.69655	0.229922	0.361289	-0.670764	-0.982524
AT1G75450	-0.692353	0.832557	1.02839	1.29494	2.2713	0.189396	-0.341152	-0.161078	-0.789228	-1.12375
AT1G75700	-0.347584	-1.09041	-0.86535	-1.34801	-1.07441	1.49531	1.37923	1.26192	1.12339	0.819621
AT1G76410	-1.0303	0.689591	0.931924	0.629003	-0.199765	-0.68673	1.3316	0.864599	1.08175	0.822755
AT1G76680	1.20566	-0.435009	-0.900214	-0.485294	0.166991	0.632166	-0.840207	-1.27561	-1.23236	-1.00626
AT1G76690	0.990296	-0.676655	-0.737271	0.635506	1.22287	-0.528029	-1.06173	-1.0884	-1.38568	-0.69056
AT1G77760	0.39001	-0.696592	-0.698749	0.484224	2.63389	0.742256	-0.574251	-1.25124	-1.26551	-0.586513
AT1G78440	1.23115	-0.841746	-0.841746	-0.841746	-0.731669	0.194189	-0.841746	-0.476043	-0.841746	-0.841746
AT1G79460	1.2228	-0.528329	-0.657476	-0.80044	-0.983005	0.649306	-0.528571	-0.435045	-1.22589	-1.3522
AT1G80050	1.18378	-0.689014	-0.67377	-0.344352	-0.19823	-0.0813099	-0.722779	-0.601657	-1.48243	-1.28828
AT2G01570	1.07766	-0.175673	-0.727198	-1.44527	-2.20414	0.664207	-0.00696347	0.242966	-0.483564	-0.668325
AT2G02990	-1.21758	1.29896	0.0138029	0.433726	0.79023	0.353038	1.66578	-0.0932365	-1.23117	-0.707972
AT2G03730	-0.493478	1.14899	0.636865	-0.0790923	-1.62603	-0.446208	1.68166	-0.950564	-0.360411	0.473173
AT2G04160	0.803515	0.477586	1.00068	0.510962	-1.26212	-0.708216	-0.762526	-0.0285876	-0.806789	-1.55521
AT2G05310	1.20004	-0.0848793	-0.66937	-0.745722	-1.46595	0.849465	-0.291358	-0.399203	-0.899909	-1.64023
AT2G05520	-1.19797	-0.144712	-1.04776	-1.11325	-0.690969	1.19215	1.16347	0.345961	1.58213	1.38525
AT2G06050	0.111585	0.342887	-0.130837	-0.608402	-0.614692	2.44808	-0.101311	-0.625035	-1.21602	-1.41025
AT2G16530	-0.874639	0.601664	0.547344	1.33721	2.32848	-0.311577	-0.149565	-0.152598	-0.212188	-1.27619
AT2G17290	-1.01509	1.39884	1.27008	0.648693	1.29186	0.623414	-0.690708	1.01696	-0.813824	-0.461539
AT2G18300	0.592826	-1.20632	-0.803254	-1.16985	-2.33172	0.829095	0.455396	0.554337	0.360647	0.132343
AT2G19500	-0.307137	-0.307137	-0.307137	0.538296	3.14735	-0.307137	-0.307137	-0.307137	-0.307137	-0.307137
AT2G20610	0.406137	0.433279	-0.252578	-0.268241	-0.657045	2.03908	0.313381	-0.248567	-1.13516	-2.33233
AT2G22330	0.0189122	0.202583	0.526199	-1.0658	0.836627	-1.47278	0.466627	1.58609	0.988331	0.172413
AT2G22670	1.26202	-0.338467	-0.39358	-0.776755	-1.17457	0.817891	-0.124558	-0.307581	-1.50852	-1.37182
AT2G22860	-0.882702	0.654518	0.157721	1.16767	0.904787	1.25587	0.275434	0.937734	-0.275908	0.339478
AT2G23170	-0.841162	2.00932	1.22713	-0.30348	1.21848	-0.584102	1.41796	-0.597502	-0.877667	-0.48836
AT2G25180	1.27028	-0.484417	-0.257392	-0.845325	0.524687	0.595294	-1.13643	-0.366146	-0.960544	-1.52329
AT2G25490	-0.522479	0.646807	1.42141	1.30193	1.09799	0.0931448	-0.520738	-0.523526	-2.0512	-0.829751
AT2G26170	1.07169	-0.550992	0.0264296	0.915015	1.21019	0.458721	-1.68363	-0.596986	-1.39138	-1.49964
AT2G26980	-2.04539	0.509205	1.0378	0.907977	1.03832	0.990312	-0.0453186	-0.0833574	-0.746699	-0.57168
AT2G27050	-1.01651	1.22378	1.4511	0.628842	-0.342129	-0.759021	1.15999	1.68736	0.0796091	-0.501903
AT2G27150	-0.710213	0.0604642	0.636934	1.70118	1.58109	-0.331313	-0.424282	0.644522	0.449125	0.807558
AT2G27690	-0.478949	-1.03208	-1.22252	-0.918168	-1.46387	1.56513	1.35997	0.223647	1.18815	1.15819
AT2G28305	-0.68546	-0.0323602	0.913054	1.44031	0.89538	0.351058	-0.267354	0.609301	0.307849	1.18548
AT2G28350	1.36862	-0.984937	-0.633622	0.394211	1.2376	-0.233136	-0.759245	-0.826623	-1.15479	-1.30967
AT2G29090	0.311182	-0.883748	0.221105	1.82552	1.48565	0.0662781	-1.31022	-1.2217	-1.01208	0.439024
AT2G29400	-0.824758	1.28681	1.67265	0.928858	-0.482033	-1.07043	0.851298	0.998211	0.484313	0.069165
AT2G30070	0.108677	-0.0193474	0.776678	0.41212	-1.76929	-0.236178	0.532817	1.75261	0.456771	0.730857
AT2G31230	0.947897	-0.140175	-0.317913	-0.0383105	-0.658707	0.800282	-0.602279	-1.311	-1.32188	-1.50061
AT2G31730	-1.15315	-0.0744498	-0.253055	0.0538494	0.734874	-0.587828	0.379838	0.412249	1.50224	2.25844
AT2G32440	-0.0681171	-0.660049	1.31405	0.235461	-1.28022	0.193972	-0.700679	1.20649	0.830959	1.02309
AT2G32560	-1.60579	0.343355	0.880825	1.31272	0.43258	0.979247	-0.257065	0.375023	0.546295	0.593853
AT2G32880	-0.981893	0.253838	0.330191	0.613049	-0.792061	-1.66562	0.517068	1.66891	1.31534	1.19107
AT2G33080	-0.170985	0.572125	1.34091	1.8821	1.65686	-0.724723	-1.13464	-0.948446	-0.641939	-0.672587
AT2G33150	-1.00604	0.347005	0.623149	1.13411	1.67295	-1.1278	-0.194317	0.492751	0.667714	1.18322
AT2G33310	-0.448801	-0.952856	-1.01738	-0.623815	-0.0763307	1.41198	0.843579	0.860943	1.50616	1.6339
AT2G33860	1.10346	-1.51295	-0.115592	-0.576995	-1.25881	-0.527244	-0.434678	0.892771	1.09303	1.12868
AT2G34600	-0.737654	0.360255	0.842859	0.69845	-0.936358	-1.97326	-1.02402	1.02744	1.13336	0.978168
AT2G34690	0.0685969	0.599752	-0.000657635	-1.68176	-1.11911	-0.649708	0.816792	2.46211	0.241734	-0.350183
AT2G36220	-0.600964	1.49331	1.59652	-0.259961	-1.89177	-0.865165	1.09143	-0.279307	0.311759	0.612002
AT2G36270	-0.963505	0.952669	0.880665	1.32143	1.25951	-1.94882	-0.0105008	-0.144329	0.174168	0.254117
AT2G36800	0.247904	-0.295862	-0.382326	1.31419	2.19671	-1.07879	-0.931049	-1.11683	-0.892659	-0.262514
AT2G36830	-0.545814	-0.850069	-0.630146	-0.834906	-0.379196	1.28582	1.08841	1.04714	1.52398	1.53621
AT2G37040	1.26107	-0.0544979	-0.267853	-0.992391	-0.597791	-0.0327388	-0.730585	-0.671502	-1.24952	-1.34856
AT2G37170	1.33042	-1.05691	-1.18931	-0.736837	-0.46685	2.00672	-0.991961	-0.678889	-0.333737	0.0313176
AT2G38050	-0.228758	1.03527	1.3131	1.66516	0.521626	-1.80904	-0.184381	-0.216981	-1.37871	-0.937327
AT2G38120	-0.797919	1.23394	1.10032	-0.0505227	0.613075	-1.04734	1.37869	1.59218	-0.445887	-0.807529
AT2G39010	-0.487336	0.145872	0.429764	-0.890478	-2.04829	-0.68316	0.570043	0.596574	0.921127	1.88251
AT2G39705	-0.171513	0.921481	1.54473	-0.54073	-0.751731	-2.4583	-0.17678	0.775181	0.586969	0.737195
AT2G40100	1.18438	-0.0932641	-0.472778	-0.615477	-0.44421	-0.0310198	-0.926049	-1.15666	-1.2464	-1.09205
AT2G40610	1.44124	-1.55313	-0.313674	-0.75483	-1.18087	1.40784	-0.241483	0.216272	-0.626508	-1.1577
AT2G40670	0.137367	-0.127426	-0.047742	0.874585	0.903045	-0.992577	-0.157027	-1.5187	-1.98211	-0.751123
AT2G40940	-1.30075	1.78536	1.69436	0.814061	-0.36395	-0.807316	1.08819	0.742435	-0.342315	-0.378901
AT2G41310	-1.20668	-0.276745	-0.169304	0.390821	1.05667	0.196426	-0.227075	-0.294573	-1.018	2.57807
AT2G41510	-0.960149	0.767082	1.67627	1.15055	0.75706	-0.825354	0.467593	0.125078	0.317495	0.454966
AT2G41940	-0.877931	-0.15833	0.191595	0.534396	0.464851	-0.97752	-0.00760932	1.46547	1.83964	1.18552
AT2G43290	1.17616	0.391991	-0.231576	-1.05273	-0.326678	0.132026	-0.923277	0.646769	-1.11764	-2.00599
AT2G44990	-0.827613	-0.335601	0.569277	1.29836	1.86249	-0.753425	-0.551002	-0.233348	0.836875	1.58702
AT2G46370	1.4105	-0.908631	-0.675406	-0.690821	0.0396294	0.928049	-0.925013	-1.01536	-1.02547	-1.18479
AT2G46680	-1.40998	0.672706	0.192588	-0.40187	-0.290453	-0.164958	0.57254	1.63556	0.956855	1.72584
AT2G47000	-0.421914	1.0677	0.805961	-1.22686	-1.3656	0.636563	0.734003	2.06987	-0.35782	-1.03626
AT2G47270	-1.18522	0.370737	0.725652	1.35705	0.66259	-1.08491	0.421693	0.700376	0.5056	1.62082
AT3G02875	-0.845445	0.236509	0.465441	1.56677	2.23618	-0.933225	-0.906133	-1.18136	-0.473289	0.0192534
AT3G03630	-0.162711	0.953818	-0.999319	-0.825337	-1.25002	1.56517	0.690872	1.24967	0.279698	-0.918044
AT3G06070	-0.235625	0.0714992	-0.0361498	-0.211445	0.891571	0.713203	-0.125372	0.468175	1.41966	0.767578
AT3G10050	0.549279	0.261841	-0.144184	-0.0668963	-0.841928	0.455283	-0.384216	-2.7849	-0.447178	-0.00509984
AT3G10340	1.74862	-0.718567	-0.724998	0.120122	-0.0522488	0.388464	-1.49545	-0.681858	-0.709264	-0.670553
AT3G11410	0.730693	-1.64797	-0.262463	1.45226	0.0190245	-0.375704	-2.05549	-0.715932	0.922953	1.282
AT3G11540	-0.724536	0.536434	-0.739714	0.0455741	-0.118714	-0.936239	1.17727	0.086051	1.0265	1.3446
AT3G12500	-1.08487	0.456477	1.38365	1.71741	0.722633	-0.283358	0.0895014	0.347735	-0.18677	0.335874
AT3G12610	0.971206	0.608466	0.672412	-1.04099	-1.30741	-0.134969	1.19263	0.686462	-1.18198	-1.9409
AT3G13100	0.142321	0.00845372	0.738991	-0.0965601	0.919293	0.811155	0.544865	1.8949	0.239746	-0.967835
AT3G13620	1.52006	-0.920201	-0.561516	-0.158766	0.257791	0.283523	-1.28355	-0.905072	-0.903492	-1.20645
AT3G14440	0.483076	0.153236	-0.459385	-0.699302	-2.36938	1.3969	-0.275975	-0.137846	-0.160239	-0.900125
AT3G15210	0.398611	0.810742	0.664622	0.239068	-2.16934	0.05825	-0.601371	-1.12833	-0.776265	-0.927367
AT3G15500	-1.3329	0.771324	0.915292	1.37138	0.812572	-1.07132	0.0739552	0.541468	0.56738	1.30441
AT3G15770	1.50446	-0.670075	-0.0842063	0.0141569	-1.48286	-0.49118	-1.34034	0.0803438	-1.05436	0.041307
AT3G16240	-0.971826	0.133352	0.393861	0.168997	0.501159	-0.707652	0.240573	0.617355	1.71234	1.89661
AT3G16360	0.641489	1.20029	0.802093	-1.19656	-0.177266	-0.511743	-0.13365	0.500432	-1.47192	-2.10513
AT3G16500	-0.590837	0.64943	1.22205	1.88625	1.36149	-1.72077	-0.915416	-0.594825	-0.479427	0.330135
AT3G16530	0.655106	1.41782	0.921668	-0.239795	-0.344136	-0.235945	-1.462e-05	-1.4707	-1.64201	-1.59601
AT3G16770	-1.32298	0.592973	1.06067	0.858916	-0.133767	-1.31911	0.83313	0.229778	1.20515	1.44113
AT3G17860	0.211648	0.412245	1.27604	1.09506	-0.657452	-1.85288	-0.744797	0.989273	0.353919	0.893842
AT3G18040	0.252876	-1.12636	-0.163946	0.341962	0.79843	1.08662	-2.42581	-1.27666	0.33427	1.12885
AT3G18485	-0.409031	1.07198	0.490948	-0.573697	-1.28137	-0.976306	0.811559	1.79541	-0.00981143	0.0655682
AT3G19270	0.564502	-0.94871	-0.434355	0.404099	0.897322	0.103889	-2.06526	-0.927715	-0.602711	0.210432
AT3G19290	-0.388232	0.129836	0.547528	1.31006	0.513633	-1.76181	-0.813854	0.346671	1.11323	1.56332
AT3G19850	-0.640081	0.641669	0.693432	-1.33477	-0.640093	-0.840158	1.15408	1.84284	1.082	0.428676
AT3G21420	-0.967462	-0.0042134	0.512394	1.13449	2.17604	-0.12089	1.1409	0.367101	-0.208832	-0.0711089
AT3G21780	-0.00598328	1.60618	1.20489	1.013	0.693332	-0.425984	-0.164425	-0.687733	-1.83378	-1.59756
AT3G22275	-0.387518	0.619456	0.654964	-0.719557	0.194324	-1.23045	0.234194	2.42194	0.858724	0.074429
AT3G23030	-0.791391	0.0722739	-0.308097	-0.75653	-1.25752	1.05501	0.65423	1.02535	1.38908	1.77236
AT3G23050	-0.871556	-0.496741	-0.649993	0.0532511	-1.0904	1.2275	0.801973	-1.60694	1.36128	1.43099
AT3G23150	-1.31581	1.13591	1.27379	1.42501	1.16981	-1.14129	0.691902	0.560075	-0.368353	0.00165122
AT3G23240	-0.733084	1.31814	1.56164	2.06558	0.19378	-0.793508	-0.439692	-0.696104	-0.783113	-0.210678
AT3G23630	-0.705801	-1.05607	-0.934484	0.505763	1.00323	0.249907	0.442426	0.532085	1.53902	1.899
AT3G24500	0.521558	-1.28631	-1.00181	1.31593	0.479663	-0.272366	-1.75117	-0.204087	1.31445	1.47349
AT3G24900	0.249278	1.59531	1.32675	-0.407808	-1.12657	-0.310208	-0.594508	-0.654321	-0.666776	-1.32345
AT3G25760	-0.797504	-0.214763	0.938258	-0.790317	-0.701615	-0.0521401	0.891928	1.45523	1.72484	0.623316
AT3G25770	0.247779	0.670193	-0.0216558	-0.950417	-1.69092	1.64574	-0.259638	-0.909454	-0.933225	-0.853333
AT3G25780	-0.405367	-0.159372	0.351322	-0.063825	0.328957	-0.403907	0.0887014	1.09664	1.77205	1.21449
AT3G26790	-0.514252	0.145931	0.352878	-0.809538	-1.11545	0.907193	0.939209	2.23152	0.602789	0.287519
AT3G28860	-0.430424	1.0334	1.22412	0.431732	-0.381654	-0.784556	1.39906	1.56446	-0.262973	-1.38802
AT3G29030	-1.37604	0.490147	0.67528	1.52277	2.02508	-0.483261	-0.291747	-0.304587	0.254263	0.799161
AT3G30180	0.803225	-0.0231011	-0.0979734	0.320998	-1.87828	0.834686	0.950934	1.16289	-0.885855	-1.7406
AT3G30775	-0.570399	0.783779	1.117	0.685048	-0.202321	-0.645537	0.337857	1.59214	0.619807	0.912196
AT3G43600	1.55166	-0.965994	-0.503075	0.0828818	1.19449	-0.167618	-0.923653	-1.37361	-0.946246	-1.06314
AT3G44300	-0.959803	0.298301	0.502624	1.1816	1.81792	-0.702374	-0.209469	0.0223242	0.311747	1.6568
AT3G44310	0.597393	-0.458821	0.0651001	0.720119	1.27912	1.62416	-0.845202	0.488673	-0.100112	0.43571
AT3G44320	-0.772777	-0.718614	-0.399274	-0.132889	0.0974851	1.30888	0.769403	1.00529	1.55302	1.45215
AT3G45140	0.400238	0.379231	0.353541	-0.0281184	-2.27127	1.6174	-0.585326	-0.75198	-0.528221	-0.971049
AT3G45640	0.780977	0.907409	0.562401	-0.271952	0.0729386	0.307815	-0.650926	-1.20972	-1.68437	-1.8806
AT3G47250	-0.0775141	-1.63292	-1.1549	-0.403361	-0.126515	1.44355	0.379838	0.230624	1.28676	1.94531
AT3G47340	0.730693	-1.64797	-0.262463	1.45226	0.0190245	-0.375704	-2.05549	-0.715932	0.922953	1.282
AT3G47480	-0.811133	0.865869	1.48649	0.319485	0.688704	-0.866584	-0.268483	0.238075	-0.0323106	-1.35901
AT3G50660	0.582648	0.0149545	0.510279	-1.40862	-2.41288	1.11816	0.123714	0.147688	0.713622	-0.53351
AT3G51660	-1.29121	1.21966	1.16093	0.366884	1.46467	0.234328	0.829632	0.337265	0.0964087	-0.479902
AT3G51840	-0.873965	-0.0884048	0.424105	1.02239	0.201802	-0.366144	-0.0556957	0.685191	1.51945	1.85214
AT3G52430	0.600623	0.171334	0.707091	-0.113925	-0.592623	0.60219	-1.1948	-0.00646747	-1.28376	-2.31354
AT3G53260	1.40977	-0.549245	-0.513035	-0.990786	-1.10063	-0.146795	-0.61197	-0.494993	-0.886321	-1.02617
AT3G54640	0.0960982	2.03079	0.558339	-0.512743	-0.570691	0.89179	0.0921908	-0.89936	-1.43164	-1.6051
AT3G57040	-1.14495	0.56206	0.176317	0.111282	-0.131275	-0.206934	1.52918	0.213369	1.18801	1.68076
AT3G57260	0.264519	1.43788	1.35737	-0.111068	-0.634304	0.18075	-0.58166	-0.844392	-1.11508	-1.75183
AT3G59900	-1.02381	1.35436	1.59564	1.85828	-0.611058	-0.810186	0.545932	-0.16725	-0.476595	0.497483
AT3G60140	-0.45503	0.347237	-0.457491	-0.68746	-0.611402	-0.256265	0.36471	-0.868866	2.07342	1.81854
AT3G61060	-0.857289	-0.301474	-0.447693	0.275619	0.0601263	-0.481084	0.509452	1.87705	1.51364	1.2199
AT3G61630	-1.01298	-0.161767	-0.261563	0.385448	1.69923	-0.396133	0.50023	0.364795	1.19438	1.55278
AT3G61830	1.26635	0.96543	0.92621	-0.751915	-0.445882	-0.52742	-0.887271	-0.858296	-0.46334	-0.90236
AT3G62980	-0.711623	-0.131174	0.278028	1.2582	-0.812171	-0.708071	-0.657123	-0.203797	1.72147	1.38254
AT3G63110	0.033288	-1.19935	0.18238	-0.316092	-0.23421	-0.0141389	-0.464374	1.70267	1.45563	0.836967
AT3G63440	1.08827	-0.531361	-1.39648	-0.709101	-1.00861	0.60591	-0.565811	-0.939741	1.88886	0.254825
AT4G01950	1.06285	-1.58954	-1.50138	-0.291647	2.07216	0.0667223	-1.04775	-0.367419	0.101949	0.346593
AT4G04500	0.118169	0.815578	0.935933	1.19886	1.63937	-0.832026	-1.11977	-0.853458	-1.27422	-0.962931
AT4G05120	-1.21302	1.73598	1.12071	0.947699	0.835962	-1.27844	0.386689	0.39087	-1.0409	-1.34386
AT4G08700	0.503335	0.218872	-1.06056	0.345804	-1.01849	-0.287589	-1.09154	1.72675	0.281886	-1.10139
AT4G08950	-1.37538	-0.0783428	0.255777	0.475429	0.552357	-0.480685	0.69315	0.79222	1.70599	1.40721
AT4G09460	0.102744	0.935317	0.845935	0.173164	-0.360622	-0.770778	0.304214	1.2877	-1.7407	-2.17733
AT4G09760	0.597393	-0.458821	0.0651001	0.720119	1.27912	1.62416	-0.845202	0.488673	-0.100112	0.43571
AT4G09890	1.79048	-1.2659	-0.242999	-1.64527	0.0641635	0.39927	0.510425	-0.349753	-0.573614	-0.701563
AT4G10500	0.662516	1.17783	0.557338	-0.586921	-0.308146	-0.502388	-0.722857	-1.14635	-1.14635	-1.00434
AT4G11130	-1.41018	0.385923	1.42188	-0.138439	0.183365	-0.356099	0.0236155	1.9395	0.976229	0.311084
AT4G11650	-0.632583	-0.0418574	1.74912	1.89272	1.20061	-0.446628	-0.257163	-0.0953716	-0.632583	-0.370482
AT4G13920	-1.14613	1.0608	0.951655	1.49029	1.22526	-0.861783	0.295011	0.753351	-0.11721	-0.724621
AT4G14400	0.738409	0.419236	0.0129224	-1.34134	-1.50191	1.16662	0.0870275	-0.592086	-1.1906	-1.48322
AT4G14560	-1.01415	-0.291398	1.02819	1.32228	-0.0349247	-0.961282	-0.175699	1.16591	1.11311	1.16446
AT4G16110	-0.708734	0.00191871	0.654747	1.85633	2.00237	-0.613913	-0.374851	0.421297	0.238469	0.31228
AT4G16260	-0.556533	1.63489	1.49676	1.09293	-0.205016	0.11306	0.293672	-1.15321	-1.2844	-1.14718
AT4G16760	-0.612185	0.481655	1.1471	1.60054	1.36848	0.306512	-1.03254	0.346807	0.013207	0.773837
AT4G16780	-0.831517	0.616688	1.16042	0.710001	1.04369	-0.348474	0.13126	1.08706	0.841657	0.517273
AT4G16890	-1.10786	1.87145	0.834185	-0.616441	-0.0932068	-0.174594	0.369864	1.76704	0.17748	-0.323056
AT4G17500	-1.42886	1.36221	1.06499	0.565388	0.10721	0.772317	-0.501086	0.364647	-0.0868043	0.302523
AT4G17870	-0.657687	-0.636546	-1.03857	-0.852826	-0.561629	1.50499	1.50609	0.789967	1.18353	1.42118
AT4G18210	0.12929	-1.16777	-1.05528	-0.0632532	2.51206	0.356826	-0.986357	-0.255981	-0.129113	0.128987
AT4G18710	0.655543	0.0773971	-0.703972	-1.50512	-2.2248	0.699703	0.417064	0.501221	-0.245639	-0.468958
AT4G20380	1.35471	-1.24067	-1.308	-0.23828	0.367431	1.39133	-1.67335	-0.0395308	-0.115211	-0.447118
AT4G20780	0.26631	0.627425	-0.0837591	-0.940525	0.61649	-0.222363	0.199853	-1.35056	-1.26104	-1.59474
AT4G21670	-0.116349	-0.201334	0.603409	1.28273	1.81895	-0.373993	-0.778203	-1.64371	0.0514186	0.156163
AT4G22200	1.20793	-0.479589	-0.559511	-1.44615	-1.76415	1.14907	0.227446	-0.539127	-0.918577	-0.390971
AT4G22570	0.746512	-1.75112	0.0328885	0.0123948	-0.643037	-0.321802	-1.92563	0.213153	0.875069	0.788694
AT4G23150	0.673368	1.07584	1.0668	-0.298667	-0.175464	-0.180982	-0.984202	-1.20947	-1.65229	-1.42315
AT4G23400	0.109468	-0.032008	0.391262	1.46551	1.7933	1.23803	-1.36028	-0.449383	-0.258707	0.0483511
AT4G24040	-1.43949	1.01316	1.06097	0.999992	0.478118	-0.80805	0.24319	1.10202	0.355697	1.15537
AT4G24960	1.27644	-1.11816	-1.3016	-1.1854	-1.41236	1.12747	-0.586253	0.229715	0.470195	-0.363791
AT4G25960	-1.17802	0.63475	0.575131	-0.809092	-0.511778	0.0498078	1.10851	1.69292	1.40085	0.502067
AT4G26080	-0.526177	0.0944272	1.11723	2.25101	0.218138	-1.24415	-0.547603	0.348781	0.47703	1.10596
AT4G26150	0.942072	-0.623919	-0.605287	-0.523909	-0.302662	-0.450432	-0.625152	-1.45791	-0.503936	-1.0439
AT4G27260	-1.09024	1.286	1.21482	0.821805	0.677495	-1.58648	1.11636	0.57907	0.0569042	0.566251
AT4G27410	-0.84276	0.118834	0.890658	1.68749	0.145653	-0.130966	-0.48846	0.540155	0.903822	1.60656
AT4G28490	-0.838008	1.29728	1.12562	0.833862	1.23048	0.967766	0.164673	-0.196695	-1.35675	-0.982476
AT4G28640	0.246318	-0.773524	0.0717074	1.13119	-0.702647	-0.299328	-1.50895	0.422605	1.3184	1.70246
AT4G29080	0.593739	1.06258	0.155595	-0.839958	-0.322859	-0.856183	0.0605465	-0.72186	-1.55468	-1.54463
AT4G29740	-0.674514	-0.964511	0.878688	1.41186	-0.370692	-1.40654	-0.731092	1.15269	0.912771	1.2554
AT4G30080	-0.39614	0.475492	0.585738	0.748673	1.26729	-0.347065	1.09676	-0.811959	-0.844394	-1.47266
AT4G30270	1.36432	-0.773018	-0.49307	-1.08626	-1.15972	1.06694	-1.07534	-0.870579	-0.546164	-0.418237
AT4G31500	0.086528	1.24012	0.694656	-0.344002	-1.50785	1.22575	0.350612	0.239977	-0.841725	-2.39552
AT4G31920	0.489638	-0.134489	0.922233	0.45552	1.80189	0.388135	-0.30246	-0.374556	-1.19262	-1.7718
AT4G32280	-0.232237	1.72924	1.42073	-0.610607	-1.44771	0.0737219	1.42791	0.709018	-0.687173	-1.05513
AT4G32810	-0.803808	-0.245645	0.854417	1.65114	2.06939	-1.0167	-0.697646	-0.0944667	0.354829	0.955334
AT4G34000	0.671067	-0.892031	0.871776	1.1776	-0.328951	-0.109452	-1.7693	0.986441	0.795329	0.633742
AT4G34131	-0.888826	0.081508	0.47156	1.31293	1.89284	-1.09098	-0.228437	0.117513	0.501283	1.41163
AT4G34138	-1.44569	0.738542	0.595446	0.202676	0.379087	-1.08405	0.826606	1.05617	1.01519	1.02433
AT4G35770	0.360351	-0.102061	-0.373291	-1.71002	-2.12368	0.701507	1.13341	1.75052	0.441692	-0.105876
AT4G36220	0.881444	0.183634	0.498818	1.03314	1.28614	0.0678251	-1.08912	-1.25898	-1.49219	-1.78704
AT4G36380	-1.14208	1.73427	0.936008	-0.679875	-1.48746	1.1226	0.291278	0.958467	-0.0956583	0.299275
AT4G36540	-0.518077	-0.607617	-1.09761	-0.0442685	2.148	0.168696	0.642974	0.594635	0.92822	1.20882
AT4G37390	-0.774985	2.10353	1.54918	0.208055	-0.00822551	-0.774985	1.65724	-0.62987	-0.632462	-0.158215
AT4G37430	-0.354346	-0.48704	0.135469	2.21814	1.95384	-0.0409314	-0.948709	-0.380209	-0.457891	-0.283166
AT4G37770	1.76595	-0.717781	0.414319	0.14852	-1.50262	0.1793	-2.07455	-0.182055	-0.370946	0.0422472
AT4G37790	0.457248	-0.370765	0.0432213	1.32649	1.50946	-0.847754	-2.21834	-0.0627991	-0.150733	0.37747
AT4G38860	-0.323525	-0.0801706	-0.37388	-1.06394	0.637642	0.293356	1.48391	1.89118	0.506067	-0.0444722
AT4G39030	0.484087	0.773348	0.130984	-0.499533	-0.351572	0.453809	-0.270118	-0.877928	-1.64188	-1.84277
AT4G39400	1.14405	-0.415453	-0.782215	-1.31847	-1.47948	1.18424	-0.166192	-0.0364159	-0.770589	-1.25476
AT4G39950	1.04646	-2.20552	-1.56564	-0.847932	-0.0356442	0.913634	-0.135951	-0.14025	0.789979	1.23736
AT5G01810	-0.762481	-0.350908	0.145252	1.77844	2.00139	-1.50762	-0.656855	0.041006	0.473673	0.667421
AT5G02490	-0.159187	-1.01918	-0.55005	-0.283796	-0.954095	1.50987	-0.263694	1.01444	1.29264	1.85909
AT5G03280	-0.240316	0.682608	1.36701	0.836561	1.96409	-1.20401	-0.263651	-0.079218	0.159654	-0.528433
AT5G03730	-0.906906	1.95994	1.66693	0.863291	-0.474206	-0.885527	1.00815	0.497616	-0.343773	-0.652547
AT5G04190	-0.678684	1.58951	1.50901	0.397524	0.491463	-0.891242	1.36528	0.592681	-1.10786	-0.8231
AT5G04230	0.0910043	1.02103	-0.897102	-1.05897	-0.058487	1.88328	-0.212999	-0.177136	-0.594138	-2.00873
AT5G05690	-0.955831	0.562034	-0.132974	0.548958	-0.642908	0.665032	0.893629	-2.02443	0.744262	1.44144
AT5G06100	-1.27053	0.333563	0.962049	1.78631	1.678	-0.976299	-0.0868182	0.606613	0.350204	-0.106385
AT5G06300	0.66088	0.286619	0.871604	1.12423	0.365289	-1.78354	-0.499704	-0.913461	-1.30336	-1.15254
AT5G06960	-0.794658	-0.0200135	0.416247	1.03778	2.57238	-0.652134	-0.688209	0.338837	-0.219717	0.642978
AT5G07580	0.799429	0.29055	-0.85398	-0.715459	0.892664	0.608154	0.0605663	-0.852568	-1.56995	-1.95247
AT5G08790	-1.01729	2.12213	1.25966	-0.151713	-0.725411	-0.162666	1.07899	-1.4151	-0.192436	0.354567
AT5G11950	-0.175181	0.228867	0.721295	1.23081	1.94267	-0.673685	0.0935475	-0.478558	-1.8498	-1.01469
AT5G13200	0.241994	0.218047	0.368173	0.317477	-0.148941	1.19161	-2.90007	0.190415	0.737156	-0.174435
AT5G13220	-1.12663	1.6984	-0.149911	-0.209451	-0.658684	2.07502	0.0158051	0.139659	-0.54718	-0.428298
AT5G13330	-1.15631	0.548378	0.661076	1.76033	1.7243	-0.841426	-0.140435	-0.405525	0.0582364	1.12882
AT5G16010	-0.600592	0.211634	0.883558	0.344588	0.177567	-1.57601	-0.257081	1.24696	1.57026	1.43038
AT5G20230	-1.23968	1.59682	1.02983	0.238093	-0.739012	0.355869	0.166472	0.74465	0.503766	1.23109
AT5G20900	0.443285	-0.380473	0.161833	1.07948	0.6504	1.01363	-2.62704	-0.919678	-0.229684	0.229604
AT5G21482	1.05352	-2.37824	-0.345497	0.859288	1.26575	0.915981	0.111319	-0.529653	-0.146873	-0.309347
AT5G22300	1.14199	-0.271194	-1.12028	-0.475645	-0.0537417	0.218421	-0.684909	-1.77879	-0.967981	-0.185413
AT5G25350	-1.06691	1.5735	1.561	1.04198	0.370418	-1.2948	1.01624	0.545369	-0.221154	-0.00709497
AT5G25890	1.09047	0.618419	-0.186121	1.00096	0.190979	-1.45063	-1.05098	-1.19482	-1.31752	-1.10895
AT5G25900	-0.792298	0.814932	1.25253	1.48057	1.97914	-1.03541	-0.132084	0.24456	-0.279225	-0.360444
AT5G28030	1.39268	-0.553383	-0.247419	-0.317662	-0.676289	1.68145	-0.936122	-0.147953	-1.0594	-1.67658
AT5G28237	-1.0905	0.29363	0.313585	-0.161211	-0.0144507	-0.704862	0.825194	1.50018	1.26418	1.69061
AT5G37770	-0.641765	-0.250848	0.418908	-0.121183	-0.241215	-0.99321	-0.116078	1.66951	1.8696	1.66392
AT5G38530	1.07128	0.106131	0.274964	-0.502418	-0.298318	0.673155	-0.103878	-0.263219	-1.66459	-2.43955
AT5G39670	0.528139	1.40935	0.917388	-0.570748	-0.541779	-0.377139	-0.6641	-0.703636	-1.09775	-1.14595
AT5G42650	-0.707033	0.601269	0.812782	1.34871	-0.112502	-1.96964	0.295221	1.12839	0.622881	0.972826
AT5G43700	-0.733936	-0.0186543	0.969137	0.535198	0.314945	-0.860571	-0.221077	1.24523	1.46213	1.5599
AT5G44070	0.445915	0.92582	0.027228	-0.847186	0.245492	1.48887	-0.169625	-0.290384	-1.65256	-2.07276
AT5G45890	-0.611597	-0.537971	-0.225322	1.86963	2.56212	-0.611597	-0.611597	-0.611597	-0.121377	0.739039
AT5G46640	0.991785	0.33383	0.344402	0.324616	0.651375	-1.08525	-1.10895	-1.56815	-0.902233	-1.52586
AT5G47220	-1.10183	1.69905	1.14765	0.45399	0.137025	0.83861	0.0103004	-0.375311	-1.27401	-0.831688
AT5G54510	-1.23935	0.27855	0.00360776	1.82222	2.13225	-1.06503	-0.050437	0.114783	0.05914	0.74976
AT5G54810	-0.254419	2.0638	1.04508	-0.751033	-1.6368	0.579188	1.01144	-0.242791	-1.00466	-1.02272
AT5G56290	0.510931	-1.22991	-1.14018	0.0576634	0.993413	2.31709	-0.0747142	-0.298565	-0.45266	-0.069058
AT5G57050	1.10067	-1.55114	-0.753586	1.27744	-0.450066	-0.0605964	-1.66412	-1.0844	0.190866	1.0933
AT5G57560	-0.479881	1.05948	0.569152	-1.19892	-1.67327	-0.0323253	1.52081	1.59362	-0.299189	-0.978399
AT5G59220	-0.0350926	-0.481767	0.31872	1.8778	1.09921	-0.843546	-1.51731	-0.0452834	1.00522	1.42794
AT5G60600	1.60216	-0.648051	-0.774827	-0.588319	-0.289473	1.22855	-0.66075	-1.22835	-1.15741	-1.13644
AT5G62000	0.346071	0.770641	1.16701	1.22373	0.883309	-0.795774	-1.34435	-0.353975	0.564812	-0.718635
AT5G64930	-1.39209	0.647911	0.414367	0.256381	0.744762	-0.592546	0.908257	1.19217	1.04005	1.26376
AT5G65310	0.314138	0.754318	0.712949	-0.137807	-0.785931	-0.164617	1.07801	-0.0953386	-1.80453	-2.27735
AT5G65670	-0.784052	-0.597742	-0.663506	-0.593967	-0.355541	1.3191	1.07308	1.24886	1.32861	1.50648
AT5G66400	-0.918752	1.17198	1.59896	0.292219	-0.911551	-0.89704	1.46761	1.22341	0.198888	0.121385
AT5G66880	1.20505	-1.01456	-1.71034	-1.09528	-0.827712	0.502636	0.0114448	-1.45141	0.583943	0.719039
AT5G67030	1.44711	-1.41875	-0.351256	0.0109402	0.0696677	0.97115	-1.95625	-0.581152	-0.280303	-0.088858

## Sheet: Clusters
	Cluster	Col_0_0d_Light	Col_0_6h_IDL	Col_0_1d_IDL	Col_0_3d_IDL	Col_0_6d_IDL	rpn12a-236_0d_Light	rpn12a-236_6h_IDL	rpn12a-236_1d_IDL	rpn12a-236_3d_IDL	rpn12a-236_6d_IDL
AT1G30330	1	-0.481009	-0.666719	-0.785432	-0.59626	-1.30469	1.56569	1.32873	1.00301	1.17848	1.30937
AT2G39010	1	-0.487336	0.145872	0.429764	-0.890478	-2.04829	-0.68316	0.570043	0.596574	0.921127	1.88251
AT3G50660	1	0.582648	0.0149545	0.510279	-1.40862	-2.41288	1.11816	0.123714	0.147688	0.713622	-0.53351
AT1G13280	2	0.346729	0.482524	0.838367	0.473299	-0.120112	-0.0112517	-0.621191	-0.871221	-1.44866	-1.27981
AT1G62960	2	1.30677	-1.12153	-0.432369	-0.191493	0.229188	0.566937	-0.938745	-0.0749735	-0.472878	-0.910876
AT1G64060	2	1.14723	-0.126318	-0.581718	-0.203256	0.147766	0.636068	-1.30757	-0.543036	-0.826038	-2.14335
AT1G67730	2	1.72466	-0.331595	0.608002	0.45984	1.42706	0.816001	-0.64471	-0.061715	-1.3635	-1.18247
AT1G76680	2	1.20566	-0.435009	-0.900214	-0.485294	0.166991	0.632166	-0.840207	-1.27561	-1.23236	-1.00626
AT2G28350	2	1.36862	-0.984937	-0.633622	0.394211	1.2376	-0.233136	-0.759245	-0.826623	-1.15479	-1.30967
AT2G31230	2	0.947897	-0.140175	-0.317913	-0.0383105	-0.658707	0.800282	-0.602279	-1.311	-1.32188	-1.50061
AT3G13620	2	1.52006	-0.920201	-0.561516	-0.158766	0.257791	0.283523	-1.28355	-0.905072	-0.903492	-1.20645
AT3G43600	2	1.55166	-0.965994	-0.503075	0.0828818	1.19449	-0.167618	-0.923653	-1.37361	-0.946246	-1.06314
AT3G61830	2	1.26635	0.96543	0.92621	-0.751915	-0.445882	-0.52742	-0.887271	-0.858296	-0.46334	-0.90236
AT4G09890	2	1.79048	-1.2659	-0.242999	-1.64527	0.0641635	0.39927	0.510425	-0.349753	-0.573614	-0.701563
AT5G22300	2	1.14199	-0.271194	-1.12028	-0.475645	-0.0537417	0.218421	-0.684909	-1.77879	-0.967981	-0.185413
AT5G46640	2	0.991785	0.33383	0.344402	0.324616	0.651375	-1.08525	-1.10895	-1.56815	-0.902233	-1.52586
AT3G03630	3	-0.162711	0.953818	-0.999319	-0.825337	-1.25002	1.56517	0.690872	1.24967	0.279698	-0.918044
AT3G10050	3	0.549279	0.261841	-0.144184	-0.0668963	-0.841928	0.455283	-0.384216	-2.7849	-0.447178	-0.00509984
AT3G23630	3	-0.705801	-1.05607	-0.934484	0.505763	1.00323	0.249907	0.442426	0.532085	1.53902	1.899
AT3G63440	3	1.08827	-0.531361	-1.39648	-0.709101	-1.00861	0.60591	-0.565811	-0.939741	1.88886	0.254825
AT1G04310	4	-0.9624	1.14658	1.27916	1.55045	0.318229	-1.64443	0.411456	0.621438	-0.0372126	0.723861
AT1G04580	4	-0.541651	-0.134154	-0.403873	1.70033	2.76825	-0.541651	-0.412839	-0.541651	-0.403282	0.550382
AT1G05560	4	0.649684	-0.291329	-0.937036	1.77858	1.32543	-0.644522	-0.614053	-1.18687	-1.57605	-0.727768
AT1G06160	4	-0.613675	1.96152	1.22099	0.63082	-0.608632	-0.468445	0.12834	-1.0521	-1.31911	-1.23266
AT1G06180	4	-0.0250265	0.992015	0.860234	1.41054	1.496	-0.693713	-0.609339	-1.20269	-1.59972	-1.38674
AT1G06290	4	0.402936	-0.086196	0.1635	0.473923	2.69937	0.0779847	-0.0921612	-0.0428616	-0.59119	-0.477701
AT1G11190	4	-0.25754	0.0660429	-0.262155	1.25483	2.91578	-0.82235	-0.312259	-0.652341	-0.676299	0.121409
AT1G14080	4	-0.280772	0.267086	1.16753	1.38939	2.35793	-0.740175	-0.532656	-0.799705	-0.669436	-0.520104
AT1G16540	4	-0.652371	0.450231	0.928604	1.88503	1.82799	-1.20789	-0.747985	-0.269718	-0.590908	-0.321472
AT1G22070	4	0.31104	0.511268	0.269759	-0.395443	-0.176176	-0.312996	0.135461	-1.3261	-1.85096	-1.27398
AT1G22360	4	-0.500869	0.84379	0.408704	0.67071	2.49474	0.473521	0.14782	0.380933	-0.98952	-1.32603
AT1G22400	4	-0.936391	0.323841	0.0277516	1.19532	2.02043	-1.07105	-0.0808029	0.931319	0.288261	0.812705
AT1G28130	4	-0.824637	0.0476483	0.41624	1.90046	2.10564	-0.736202	0.0543965	0.590457	0.165323	-0.221614
AT1G28360	4	-0.404209	0.0156562	0.636898	2.37749	1.39847	-1.09541	-1.18294	-0.254015	-0.0887028	0.193821
AT1G30040	4	0.331351	-1.15574	0.359579	1.45249	1.81627	-0.631825	-1.02974	-1.03954	-0.377337	0.00324315
AT1G32960	4	0.123208	1.03094	0.787369	0.249539	0.86068	-0.093495	-1.47966	-1.42045	-1.68139	-0.927545
AT1G47890	4	-0.845367	0.942819	1.51672	0.887376	1.50624	-0.782266	0.113879	-0.360685	-0.27635	0.0659489
AT1G51950	4	-0.779055	0.324888	0.711314	1.69472	1.74644	-0.783397	-0.0454274	0.476998	0.437277	0.465397
AT1G55120	4	0.137785	0.447361	0.797161	1.45235	2.07172	-1.41576	-1.08347	0.254772	-0.90812	-1.03398
AT1G66350	4	-0.3393	0.202672	0.310872	1.28519	1.3201	-0.415254	1.29757	0.581796	-1.15104	-1.66459
AT1G70330	4	0.245775	-0.307294	0.668945	1.50045	2.43288	-0.677491	-0.185816	-0.133527	-0.371532	-0.20473
AT1G72360	4	-0.35967	0.663282	0.715027	0.0574981	2.55309	-0.751304	-0.813346	-0.478816	0.507365	0.482267
AT1G75450	4	-0.692353	0.832557	1.02839	1.29494	2.2713	0.189396	-0.341152	-0.161078	-0.789228	-1.12375
AT1G76690	4	0.990296	-0.676655	-0.737271	0.635506	1.22287	-0.528029	-1.06173	-1.0884	-1.38568	-0.69056
AT1G77760	4	0.39001	-0.696592	-0.698749	0.484224	2.63389	0.742256	-0.574251	-1.25124	-1.26551	-0.586513
AT2G16530	4	-0.874639	0.601664	0.547344	1.33721	2.32848	-0.311577	-0.149565	-0.152598	-0.212188	-1.27619
AT2G17290	4	-1.01509	1.39884	1.27008	0.648693	1.29186	0.623414	-0.690708	1.01696	-0.813824	-0.461539
AT2G19500	4	-0.307137	-0.307137	-0.307137	0.538296	3.14735	-0.307137	-0.307137	-0.307137	-0.307137	-0.307137
AT2G25490	4	-0.522479	0.646807	1.42141	1.30193	1.09799	0.0931448	-0.520738	-0.523526	-2.0512	-0.829751
AT2G26170	4	1.07169	-0.550992	0.0264296	0.915015	1.21019	0.458721	-1.68363	-0.596986	-1.39138	-1.49964
AT2G27150	4	-0.710213	0.0604642	0.636934	1.70118	1.58109	-0.331313	-0.424282	0.644522	0.449125	0.807558
AT2G33080	4	-0.170985	0.572125	1.34091	1.8821	1.65686	-0.724723	-1.13464	-0.948446	-0.641939	-0.672587
AT2G36270	4	-0.963505	0.952669	0.880665	1.32143	1.25951	-1.94882	-0.0105008	-0.144329	0.174168	0.254117
AT2G36800	4	0.247904	-0.295862	-0.382326	1.31419	2.19671	-1.07879	-0.931049	-1.11683	-0.892659	-0.262514
AT2G38050	4	-0.228758	1.03527	1.3131	1.66516	0.521626	-1.80904	-0.184381	-0.216981	-1.37871	-0.937327
AT2G40670	4	0.137367	-0.127426	-0.047742	0.874585	0.903045	-0.992577	-0.157027	-1.5187	-1.98211	-0.751123
AT2G44990	4	-0.827613	-0.335601	0.569277	1.29836	1.86249	-0.753425	-0.551002	-0.233348	0.836875	1.58702
AT3G02875	4	-0.845445	0.236509	0.465441	1.56677	2.23618	-0.933225	-0.906133	-1.18136	-0.473289	0.0192534
AT3G12500	4	-1.08487	0.456477	1.38365	1.71741	0.722633	-0.283358	0.0895014	0.347735	-0.18677	0.335874
AT3G16500	4	-0.590837	0.64943	1.22205	1.88625	1.36149	-1.72077	-0.915416	-0.594825	-0.479427	0.330135
AT3G21420	4	-0.967462	-0.0042134	0.512394	1.13449	2.17604	-0.12089	1.1409	0.367101	-0.208832	-0.0711089
AT3G21780	4	-0.00598328	1.60618	1.20489	1.013	0.693332	-0.425984	-0.164425	-0.687733	-1.83378	-1.59756
AT3G23150	4	-1.31581	1.13591	1.27379	1.42501	1.16981	-1.14129	0.691902	0.560075	-0.368353	0.00165122
AT3G23240	4	-0.733084	1.31814	1.56164	2.06558	0.19378	-0.793508	-0.439692	-0.696104	-0.783113	-0.210678
AT3G44300	4	-0.959803	0.298301	0.502624	1.1816	1.81792	-0.702374	-0.209469	0.0223242	0.311747	1.6568
AT3G59900	4	-1.02381	1.35436	1.59564	1.85828	-0.611058	-0.810186	0.545932	-0.16725	-0.476595	0.497483
AT4G04500	4	0.118169	0.815578	0.935933	1.19886	1.63937	-0.832026	-1.11977	-0.853458	-1.27422	-0.962931
AT4G11650	4	-0.632583	-0.0418574	1.74912	1.89272	1.20061	-0.446628	-0.257163	-0.0953716	-0.632583	-0.370482
AT4G13920	4	-1.14613	1.0608	0.951655	1.49029	1.22526	-0.861783	0.295011	0.753351	-0.11721	-0.724621
AT4G16110	4	-0.708734	0.00191871	0.654747	1.85633	2.00237	-0.613913	-0.374851	0.421297	0.238469	0.31228
AT4G16260	4	-0.556533	1.63489	1.49676	1.09293	-0.205016	0.11306	0.293672	-1.15321	-1.2844	-1.14718
AT4G16760	4	-0.612185	0.481655	1.1471	1.60054	1.36848	0.306512	-1.03254	0.346807	0.013207	0.773837
AT4G20780	4	0.26631	0.627425	-0.0837591	-0.940525	0.61649	-0.222363	0.199853	-1.35056	-1.26104	-1.59474
AT4G21670	4	-0.116349	-0.201334	0.603409	1.28273	1.81895	-0.373993	-0.778203	-1.64371	0.0514186	0.156163
AT4G28490	4	-0.838008	1.29728	1.12562	0.833862	1.23048	0.967766	0.164673	-0.196695	-1.35675	-0.982476
AT4G29080	4	0.593739	1.06258	0.155595	-0.839958	-0.322859	-0.856183	0.0605465	-0.72186	-1.55468	-1.54463
AT4G30080	4	-0.39614	0.475492	0.585738	0.748673	1.26729	-0.347065	1.09676	-0.811959	-0.844394	-1.47266
AT4G31920	4	0.489638	-0.134489	0.922233	0.45552	1.80189	0.388135	-0.30246	-0.374556	-1.19262	-1.7718
AT4G32810	4	-0.803808	-0.245645	0.854417	1.65114	2.06939	-1.0167	-0.697646	-0.0944667	0.354829	0.955334
AT4G34131	4	-0.888826	0.081508	0.47156	1.31293	1.89284	-1.09098	-0.228437	0.117513	0.501283	1.41163
AT4G36220	4	0.881444	0.183634	0.498818	1.03314	1.28614	0.0678251	-1.08912	-1.25898	-1.49219	-1.78704
AT5G01810	4	-0.762481	-0.350908	0.145252	1.77844	2.00139	-1.50762	-0.656855	0.041006	0.473673	0.667421
AT5G03280	4	-0.240316	0.682608	1.36701	0.836561	1.96409	-1.20401	-0.263651	-0.079218	0.159654	-0.528433
AT5G06100	4	-1.27053	0.333563	0.962049	1.78631	1.678	-0.976299	-0.0868182	0.606613	0.350204	-0.106385
AT5G06300	4	0.66088	0.286619	0.871604	1.12423	0.365289	-1.78354	-0.499704	-0.913461	-1.30336	-1.15254
AT5G06960	4	-0.794658	-0.0200135	0.416247	1.03778	2.57238	-0.652134	-0.688209	0.338837	-0.219717	0.642978
AT5G07580	4	0.799429	0.29055	-0.85398	-0.715459	0.892664	0.608154	0.0605663	-0.852568	-1.56995	-1.95247
AT5G11950	4	-0.175181	0.228867	0.721295	1.23081	1.94267	-0.673685	0.0935475	-0.478558	-1.8498	-1.01469
AT5G13330	4	-1.15631	0.548378	0.661076	1.76033	1.7243	-0.841426	-0.140435	-0.405525	0.0582364	1.12882
AT5G25350	4	-1.06691	1.5735	1.561	1.04198	0.370418	-1.2948	1.01624	0.545369	-0.221154	-0.00709497
AT5G25890	4	1.09047	0.618419	-0.186121	1.00096	0.190979	-1.45063	-1.05098	-1.19482	-1.31752	-1.10895
AT5G25900	4	-0.792298	0.814932	1.25253	1.48057	1.97914	-1.03541	-0.132084	0.24456	-0.279225	-0.360444
AT5G45890	4	-0.611597	-0.537971	-0.225322	1.86963	2.56212	-0.611597	-0.611597	-0.611597	-0.121377	0.739039
AT5G54510	4	-1.23935	0.27855	0.00360776	1.82222	2.13225	-1.06503	-0.050437	0.114783	0.05914	0.74976
AT1G12240	5	0.652213	-0.510951	-0.522571	-1.17395	-1.03513	1.17102	-0.10892	-0.551856	-1.14811	-1.17321
AT1G19220	5	-0.705773	-0.60156	-0.812896	-0.907933	-0.500366	1.61921	1.36572	0.734671	1.19453	1.42365
AT1G22985	5	0.955572	0.0237127	0.199987	-0.791377	-1.59085	1.01489	-0.36238	1.0075	0.023959	-1.44242
AT1G23130	5	-0.817631	-0.817631	-0.817631	0.129259	-0.0361831	0.432841	0.223946	0.936995	1.80135	2.10688
AT1G25490	5	-1.58553	0.551069	0.918618	1.09731	0.504327	-0.550579	1.52769	0.186925	0.399072	0.860763
AT1G32230	5	-0.242761	-0.924757	-0.0380913	1.39627	1.28314	0.527036	-0.311394	1.24307	0.875689	-0.0607071
AT1G35670	5	0.72491	0.208821	-0.418469	-1.50076	-1.99166	0.798403	0.531246	0.0750891	-1.01575	-0.949635
AT1G49500	5	-0.452126	-0.268664	-1.08819	-1.23264	-1.66829	0.315298	0.561254	0.924503	1.45172	0.852342
AT1G57990	5	-1.52064	0.780189	0.708215	0.911201	1.54092	-0.301401	-0.19767	0.956051	0.672759	0.746827
AT1G64520	5	-1.55031	0.794882	0.558996	0.40501	0.220933	1.16472	0.0416571	0.241095	-0.0499032	0.39884
AT1G75080	5	-0.204469	1.63748	1.02695	-1.33683	-1.59089	1.69655	0.229922	0.361289	-0.670764	-0.982524
AT1G75700	5	-0.347584	-1.09041	-0.86535	-1.34801	-1.07441	1.49531	1.37923	1.26192	1.12339	0.819621
AT2G01570	5	1.07766	-0.175673	-0.727198	-1.44527	-2.20414	0.664207	-0.00696347	0.242966	-0.483564	-0.668325
AT2G26980	5	-2.04539	0.509205	1.0378	0.907977	1.03832	0.990312	-0.0453186	-0.0833574	-0.746699	-0.57168
AT2G32880	5	-0.981893	0.253838	0.330191	0.613049	-0.792061	-1.66562	0.517068	1.66891	1.31534	1.19107
AT2G33310	5	-0.448801	-0.952856	-1.01738	-0.623815	-0.0763307	1.41198	0.843579	0.860943	1.50616	1.6339
AT2G34690	5	0.0685969	0.599752	-0.000657635	-1.68176	-1.11911	-0.649708	0.816792	2.46211	0.241734	-0.350183
AT2G39705	5	-0.171513	0.921481	1.54473	-0.54073	-0.751731	-2.4583	-0.17678	0.775181	0.586969	0.737195
AT2G47000	5	-0.421914	1.0677	0.805961	-1.22686	-1.3656	0.636563	0.734003	2.06987	-0.35782	-1.03626
AT3G11540	5	-0.724536	0.536434	-0.739714	0.0455741	-0.118714	-0.936239	1.17727	0.086051	1.0265	1.3446
AT3G14440	5	0.483076	0.153236	-0.459385	-0.699302	-2.36938	1.3969	-0.275975	-0.137846	-0.160239	-0.900125
AT3G15770	5	1.50446	-0.670075	-0.0842063	0.0141569	-1.48286	-0.49118	-1.34034	0.0803438	-1.05436	0.041307
AT3G16770	5	-1.32298	0.592973	1.06067	0.858916	-0.133767	-1.31911	0.83313	0.229778	1.20515	1.44113
AT3G17860	5	0.211648	0.412245	1.27604	1.09506	-0.657452	-1.85288	-0.744797	0.989273	0.353919	0.893842
AT3G19850	5	-0.640081	0.641669	0.693432	-1.33477	-0.640093	-0.840158	1.15408	1.84284	1.082	0.428676
AT3G26790	5	-0.514252	0.145931	0.352878	-0.809538	-1.11545	0.907193	0.939209	2.23152	0.602789	0.287519
AT3G30775	5	-0.570399	0.783779	1.117	0.685048	-0.202321	-0.645537	0.337857	1.59214	0.619807	0.912196
AT3G47340	5	0.730693	-1.64797	-0.262463	1.45226	0.0190245	-0.375704	-2.05549	-0.715932	0.922953	1.282
AT4G11130	5	-1.41018	0.385923	1.42188	-0.138439	0.183365	-0.356099	0.0236155	1.9395	0.976229	0.311084
AT4G16780	5	-0.831517	0.616688	1.16042	0.710001	1.04369	-0.348474	0.13126	1.08706	0.841657	0.517273
AT4G18710	5	0.655543	0.0773971	-0.703972	-1.50512	-2.2248	0.699703	0.417064	0.501221	-0.245639	-0.468958
AT4G20380	5	1.35471	-1.24067	-1.308	-0.23828	0.367431	1.39133	-1.67335	-0.0395308	-0.115211	-0.447118
AT4G34138	5	-1.44569	0.738542	0.595446	0.202676	0.379087	-1.08405	0.826606	1.05617	1.01519	1.02433
AT4G35770	5	0.360351	-0.102061	-0.373291	-1.71002	-2.12368	0.701507	1.13341	1.75052	0.441692	-0.105876
AT5G04230	5	0.0910043	1.02103	-0.897102	-1.05897	-0.058487	1.88328	-0.212999	-0.177136	-0.594138	-2.00873
AT5G05690	5	-0.955831	0.562034	-0.132974	0.548958	-0.642908	0.665032	0.893629	-2.02443	0.744262	1.44144
AT5G56290	5	0.510931	-1.22991	-1.14018	0.0576634	0.993413	2.31709	-0.0747142	-0.298565	-0.45266	-0.069058
AT5G57560	5	-0.479881	1.05948	0.569152	-1.19892	-1.67327	-0.0323253	1.52081	1.59362	-0.299189	-0.978399
AT5G64930	5	-1.39209	0.647911	0.414367	0.256381	0.744762	-0.592546	0.908257	1.19217	1.04005	1.26376
AT1G07430	6	0.837332	-0.763846	-0.146303	1.30177	-0.357684	-1.24503	-1.95511	-1.11592	0.667572	1.50701
AT1G17550	6	0.819688	-1.78699	-0.9927	1.21097	1.29543	0.17847	-1.43253	-1.05505	0.302492	1.15889
AT1G17990	6	-0.00654884	0.246251	0.444039	0.950296	0.522217	0.303569	-0.0336035	0.312264	0.215474	0.157796
AT1G18870	6	-0.282005	-0.746251	0.574084	1.69277	2.12552	-0.561735	-1.42091	0.000950368	0.168977	0.888869
AT1G24625	6	-0.387296	-0.480701	-0.512047	0.583857	2.07745	0.845373	0.222253	-1.40063	-0.544919	-0.0358836
AT1G28230	6	-0.0680937	-0.405796	-0.348777	1.2173	1.60881	-0.767712	-1.86404	-1.04836	-0.259878	0.672631
AT1G45249	6	1.50059	-1.48433	-0.251447	1.41002	0.0622835	-0.525765	-1.79934	-0.769906	0.120786	0.311101
AT1G53180	6	-0.308143	0.597401	0.680074	1.90776	0.595648	-1.13995	-0.404116	-0.728359	0.204564	1.28116
AT1G53870	6	0.0619289	0.968039	1.4971	1.03971	0.794098	1.34126	-0.809854	-0.496342	-1.06365	-0.379481
AT1G62660	6	-0.89983	-0.652116	-0.463064	1.50076	1.70977	1.18139	-0.70638	0.15295	0.436279	0.861272
AT1G69260	6	0.836574	-1.30343	-0.2654	1.63922	0.239989	-0.0533635	-1.83068	-1.09034	0.710813	1.4219
AT1G72770	6	0.653603	-1.35489	-0.350846	1.50262	0.644874	-0.57565	-1.70302	-0.45355	0.717601	1.19196
AT2G22860	6	-0.882702	0.654518	0.157721	1.16767	0.904787	1.25587	0.275434	0.937734	-0.275908	0.339478
AT2G28305	6	-0.68546	-0.0323602	0.913054	1.44031	0.89538	0.351058	-0.267354	0.609301	0.307849	1.18548
AT2G29090	6	0.311182	-0.883748	0.221105	1.82552	1.48565	0.0662781	-1.31022	-1.2217	-1.01208	0.439024
AT2G33150	6	-1.00604	0.347005	0.623149	1.13411	1.67295	-1.1278	-0.194317	0.492751	0.667714	1.18322
AT2G46680	6	-1.40998	0.672706	0.192588	-0.40187	-0.290453	-0.164958	0.57254	1.63556	0.956855	1.72584
AT2G47270	6	-1.18522	0.370737	0.725652	1.35705	0.66259	-1.08491	0.421693	0.700376	0.5056	1.62082
AT3G11410	6	0.730693	-1.64797	-0.262463	1.45226	0.0190245	-0.375704	-2.05549	-0.715932	0.922953	1.282
AT3G15500	6	-1.3329	0.771324	0.915292	1.37138	0.812572	-1.07132	0.0739552	0.541468	0.56738	1.30441
AT3G19270	6	0.564502	-0.94871	-0.434355	0.404099	0.897322	0.103889	-2.06526	-0.927715	-0.602711	0.210432
AT3G19290	6	-0.388232	0.129836	0.547528	1.31006	0.513633	-1.76181	-0.813854	0.346671	1.11323	1.56332
AT3G24500	6	0.521558	-1.28631	-1.00181	1.31593	0.479663	-0.272366	-1.75117	-0.204087	1.31445	1.47349
AT3G44310	6	0.597393	-0.458821	0.0651001	0.720119	1.27912	1.62416	-0.845202	0.488673	-0.100112	0.43571
AT3G47250	6	-0.0775141	-1.63292	-1.1549	-0.403361	-0.126515	1.44355	0.379838	0.230624	1.28676	1.94531
AT3G51840	6	-0.873965	-0.0884048	0.424105	1.02239	0.201802	-0.366144	-0.0556957	0.685191	1.51945	1.85214
AT3G60140	6	-0.45503	0.347237	-0.457491	-0.68746	-0.611402	-0.256265	0.36471	-0.868866	2.07342	1.81854
AT3G61060	6	-0.857289	-0.301474	-0.447693	0.275619	0.0601263	-0.481084	0.509452	1.87705	1.51364	1.2199
AT3G61630	6	-1.01298	-0.161767	-0.261563	0.385448	1.69923	-0.396133	0.50023	0.364795	1.19438	1.55278
AT4G01950	6	1.06285	-1.58954	-1.50138	-0.291647	2.07216	0.0667223	-1.04775	-0.367419	0.101949	0.346593
AT4G09760	6	0.597393	-0.458821	0.0651001	0.720119	1.27912	1.62416	-0.845202	0.488673	-0.100112	0.43571
AT4G17870	6	-0.657687	-0.636546	-1.03857	-0.852826	-0.561629	1.50499	1.50609	0.789967	1.18353	1.42118
AT4G18210	6	0.12929	-1.16777	-1.05528	-0.0632532	2.51206	0.356826	-0.986357	-0.255981	-0.129113	0.128987
AT4G24040	6	-1.43949	1.01316	1.06097	0.999992	0.478118	-0.80805	0.24319	1.10202	0.355697	1.15537
AT4G26080	6	-0.526177	0.0944272	1.11723	2.25101	0.218138	-1.24415	-0.547603	0.348781	0.47703	1.10596
AT4G27410	6	-0.84276	0.118834	0.890658	1.68749	0.145653	-0.130966	-0.48846	0.540155	0.903822	1.60656
AT4G30270	6	1.36432	-0.773018	-0.49307	-1.08626	-1.15972	1.06694	-1.07534	-0.870579	-0.546164	-0.418237
AT4G34000	6	0.671067	-0.892031	0.871776	1.1776	-0.328951	-0.109452	-1.7693	0.986441	0.795329	0.633742
AT4G37430	6	-0.354346	-0.48704	0.135469	2.21814	1.95384	-0.0409314	-0.948709	-0.380209	-0.457891	-0.283166
AT4G37790	6	0.457248	-0.370765	0.0432213	1.32649	1.50946	-0.847754	-2.21834	-0.0627991	-0.150733	0.37747
AT5G13200	6	0.241994	0.218047	0.368173	0.317477	-0.148941	1.19161	-2.90007	0.190415	0.737156	-0.174435
AT5G20900	6	0.443285	-0.380473	0.161833	1.07948	0.6504	1.01363	-2.62704	-0.919678	-0.229684	0.229604
AT5G21482	6	1.05352	-2.37824	-0.345497	0.859288	1.26575	0.915981	0.111319	-0.529653	-0.146873	-0.309347
AT5G28237	6	-1.0905	0.29363	0.313585	-0.161211	-0.0144507	-0.704862	0.825194	1.50018	1.26418	1.69061
AT5G57050	6	1.10067	-1.55114	-0.753586	1.27744	-0.450066	-0.0605964	-1.66412	-1.0844	0.190866	1.0933
AT5G59220	6	-0.0350926	-0.481767	0.31872	1.8778	1.09921	-0.843546	-1.51731	-0.0452834	1.00522	1.42794
AT5G62000	6	0.346071	0.770641	1.16701	1.22373	0.883309	-0.795774	-1.34435	-0.353975	0.564812	-0.718635
AT5G66400	6	-0.918752	1.17198	1.59896	0.292219	-0.911551	-0.89704	1.46761	1.22341	0.198888	0.121385
AT5G66880	6	1.20505	-1.01456	-1.71034	-1.09528	-0.827712	0.502636	0.0114448	-1.45141	0.583943	0.719039
AT5G67030	6	1.44711	-1.41875	-0.351256	0.0109402	0.0696677	0.97115	-1.95625	-0.581152	-0.280303	-0.088858
AT1G02500	7	-1.148	0.327684	0.627919	0.558939	0.696026	-0.0335407	0.566943	0.9987	1.1899	1.17298
AT1G05010	7	-0.619592	1.65326	0.570501	-0.409501	-1.18649	0.273588	1.11075	-0.207437	-1.2675	-0.908356
AT1G05160	7	-0.732609	1.15232	0.396652	-0.37047	0.587838	-1.76894	0.998201	0.191139	0.61913	0.353141
AT1G09530	7	-0.78961	1.22059	1.18684	1.07588	-0.444733	0.0843142	1.08044	1.02102	0.0555144	0.0242226
AT1G15500	7	-0.282635	1.12761	1.60588	0.639699	-1.64365	-1.6233	0.886893	0.321417	0.186644	-0.143671
AT1G18570	7	-0.894262	2.13328	1.5239	0.0297867	-0.251762	-1.46093	0.640606	0.628974	0.0251432	-0.864152
AT1G19180	7	-1.50935	1.59738	1.07722	1.16592	0.126891	1.3438	0.143608	-0.169872	-1.09533	-0.616786
AT1G19350	7	0.0367822	-1.02608	-1.56309	-0.312479	-0.450648	-0.673047	-0.0607789	-0.168328	1.97362	1.53718
AT1G23080	7	1.14133	-1.02432	-0.965976	-1.19698	-1.0919	0.886423	-0.664844	-0.129458	-0.495843	-0.848573
AT1G27730	7	-0.822505	1.69015	1.25935	0.232578	-0.98221	0.127825	-0.754956	-0.253244	-0.727005	-0.96329
AT1G33240	7	0.184679	-0.190969	0.484409	-0.847251	0.476416	0.12148	1.48617	1.7545	0.127007	-1.49585
AT1G35230	7	0.724987	1.21792	1.00387	-0.661527	-0.387281	-0.208616	-0.860305	-0.533204	-0.660003	-1.00248
AT1G53170	7	-0.00127238	1.1957	1.01297	1.11576	-1.82912	-0.69117	0.219659	-0.983776	-0.582328	-0.55792
AT1G56150	7	0.00652421	-0.38157	-0.648428	-0.660165	-1.0902	0.489404	0.0164505	1.49916	1.12729	1.6313
AT1G72450	7	-1.14809	1.04424	1.2841	0.65803	-0.400834	1.93342	-0.784972	-0.0250935	-0.805864	-0.948923
AT1G73830	7	0.247683	-0.463481	-0.882039	-0.902101	-0.814614	2.11193	-0.375705	-0.318979	-1.06801	-0.873879
AT1G74670	7	1.51804	-1.32729	-0.561291	-0.331117	-1.13798	0.308595	-1.74291	-0.131587	-0.189107	-0.311751
AT1G74710	7	0.866176	0.615749	-0.0608546	-1.24421	-0.811256	0.0366177	-0.626242	-0.325529	-0.953737	-1.62602
AT1G76410	7	-1.0303	0.689591	0.931924	0.629003	-0.199765	-0.68673	1.3316	0.864599	1.08175	0.822755
AT2G02990	7	-1.21758	1.29896	0.0138029	0.433726	0.79023	0.353038	1.66578	-0.0932365	-1.23117	-0.707972
AT2G05520	7	-1.19797	-0.144712	-1.04776	-1.11325	-0.690969	1.19215	1.16347	0.345961	1.58213	1.38525
AT2G18300	7	0.592826	-1.20632	-0.803254	-1.16985	-2.33172	0.829095	0.455396	0.554337	0.360647	0.132343
AT2G23170	7	-0.841162	2.00932	1.22713	-0.30348	1.21848	-0.584102	1.41796	-0.597502	-0.877667	-0.48836
AT2G27050	7	-1.01651	1.22378	1.4511	0.628842	-0.342129	-0.759021	1.15999	1.68736	0.0796091	-0.501903
AT2G29400	7	-0.824758	1.28681	1.67265	0.928858	-0.482033	-1.07043	0.851298	0.998211	0.484313	0.069165
AT2G31730	7	-1.15315	-0.0744498	-0.253055	0.0538494	0.734874	-0.587828	0.379838	0.412249	1.50224	2.25844
AT2G33860	7	1.10346	-1.51295	-0.115592	-0.576995	-1.25881	-0.527244	-0.434678	0.892771	1.09303	1.12868
AT2G36220	7	-0.600964	1.49331	1.59652	-0.259961	-1.89177	-0.865165	1.09143	-0.279307	0.311759	0.612002
AT2G38120	7	-0.797919	1.23394	1.10032	-0.0505227	0.613075	-1.04734	1.37869	1.59218	-0.445887	-0.807529
AT2G40610	7	1.44124	-1.55313	-0.313674	-0.75483	-1.18087	1.40784	-0.241483	0.216272	-0.626508	-1.1577
AT2G40940	7	-1.30075	1.78536	1.69436	0.814061	-0.36395	-0.807316	1.08819	0.742435	-0.342315	-0.378901
AT2G41510	7	-0.960149	0.767082	1.67627	1.15055	0.75706	-0.825354	0.467593	0.125078	0.317495	0.454966
AT3G06070	7	-0.235625	0.0714992	-0.0361498	-0.211445	0.891571	0.713203	-0.125372	0.468175	1.41966	0.767578
AT3G12610	7	0.971206	0.608466	0.672412	-1.04099	-1.30741	-0.134969	1.19263	0.686462	-1.18198	-1.9409
AT3G16240	7	-0.971826	0.133352	0.393861	0.168997	0.501159	-0.707652	0.240573	0.617355	1.71234	1.89661
AT3G16360	7	0.641489	1.20029	0.802093	-1.19656	-0.177266	-0.511743	-0.13365	0.500432	-1.47192	-2.10513
AT3G18040	7	0.252876	-1.12636	-0.163946	0.341962	0.79843	1.08662	-2.42581	-1.27666	0.33427	1.12885
AT3G23030	7	-0.791391	0.0722739	-0.308097	-0.75653	-1.25752	1.05501	0.65423	1.02535	1.38908	1.77236
AT3G23050	7	-0.871556	-0.496741	-0.649993	0.0532511	-1.0904	1.2275	0.801973	-1.60694	1.36128	1.43099
AT3G24900	7	0.249278	1.59531	1.32675	-0.407808	-1.12657	-0.310208	-0.594508	-0.654321	-0.666776	-1.32345
AT3G28860	7	-0.430424	1.0334	1.22412	0.431732	-0.381654	-0.784556	1.39906	1.56446	-0.262973	-1.38802
AT3G47480	7	-0.811133	0.865869	1.48649	0.319485	0.688704	-0.866584	-0.268483	0.238075	-0.0323106	-1.35901
AT3G51660	7	-1.29121	1.21966	1.16093	0.366884	1.46467	0.234328	0.829632	0.337265	0.0964087	-0.479902
AT3G62980	7	-0.711623	-0.131174	0.278028	1.2582	-0.812171	-0.708071	-0.657123	-0.203797	1.72147	1.38254
AT4G05120	7	-1.21302	1.73598	1.12071	0.947699	0.835962	-1.27844	0.386689	0.39087	-1.0409	-1.34386
AT4G08700	7	0.503335	0.218872	-1.06056	0.345804	-1.01849	-0.287589	-1.09154	1.72675	0.281886	-1.10139
AT4G08950	7	-1.37538	-0.0783428	0.255777	0.475429	0.552357	-0.480685	0.69315	0.79222	1.70599	1.40721
AT4G09460	7	0.102744	0.935317	0.845935	0.173164	-0.360622	-0.770778	0.304214	1.2877	-1.7407	-2.17733
AT4G14560	7	-1.01415	-0.291398	1.02819	1.32228	-0.0349247	-0.961282	-0.175699	1.16591	1.11311	1.16446
AT4G17500	7	-1.42886	1.36221	1.06499	0.565388	0.10721	0.772317	-0.501086	0.364647	-0.0868043	0.302523
AT4G23400	7	0.109468	-0.032008	0.391262	1.46551	1.7933	1.23803	-1.36028	-0.449383	-0.258707	0.0483511
AT4G27260	7	-1.09024	1.286	1.21482	0.821805	0.677495	-1.58648	1.11636	0.57907	0.0569042	0.566251
AT4G28640	7	0.246318	-0.773524	0.0717074	1.13119	-0.702647	-0.299328	-1.50895	0.422605	1.3184	1.70246
AT4G32280	7	-0.232237	1.72924	1.42073	-0.610607	-1.44771	0.0737219	1.42791	0.709018	-0.687173	-1.05513
AT4G36540	7	-0.518077	-0.607617	-1.09761	-0.0442685	2.148	0.168696	0.642974	0.594635	0.92822	1.20882
AT4G37390	7	-0.774985	2.10353	1.54918	0.208055	-0.00822551	-0.774985	1.65724	-0.62987	-0.632462	-0.158215
AT4G37770	7	1.76595	-0.717781	0.414319	0.14852	-1.50262	0.1793	-2.07455	-0.182055	-0.370946	0.0422472
AT4G38860	7	-0.323525	-0.0801706	-0.37388	-1.06394	0.637642	0.293356	1.48391	1.89118	0.506067	-0.0444722
AT4G39030	7	0.484087	0.773348	0.130984	-0.499533	-0.351572	0.453809	-0.270118	-0.877928	-1.64188	-1.84277
AT4G39400	7	1.14405	-0.415453	-0.782215	-1.31847	-1.47948	1.18424	-0.166192	-0.0364159	-0.770589	-1.25476
AT5G03730	7	-0.906906	1.95994	1.66693	0.863291	-0.474206	-0.885527	1.00815	0.497616	-0.343773	-0.652547
AT5G04190	7	-0.678684	1.58951	1.50901	0.397524	0.491463	-0.891242	1.36528	0.592681	-1.10786	-0.8231
AT5G08790	7	-1.01729	2.12213	1.25966	-0.151713	-0.725411	-0.162666	1.07899	-1.4151	-0.192436	0.354567
AT5G20230	7	-1.23968	1.59682	1.02983	0.238093	-0.739012	0.355869	0.166472	0.74465	0.503766	1.23109
AT5G39670	7	0.528139	1.40935	0.917388	-0.570748	-0.541779	-0.377139	-0.6641	-0.703636	-1.09775	-1.14595
AT5G43700	7	-0.733936	-0.0186543	0.969137	0.535198	0.314945	-0.860571	-0.221077	1.24523	1.46213	1.5599
AT5G47220	7	-1.10183	1.69905	1.14765	0.45399	0.137025	0.83861	0.0103004	-0.375311	-1.27401	-0.831688
AT5G54810	7	-0.254419	2.0638	1.04508	-0.751033	-1.6368	0.579188	1.01144	-0.242791	-1.00466	-1.02272
AT5G65310	7	0.314138	0.754318	0.712949	-0.137807	-0.785931	-0.164617	1.07801	-0.0953386	-1.80453	-2.27735
AT5G65670	7	-0.784052	-0.597742	-0.663506	-0.593967	-0.355541	1.3191	1.07308	1.24886	1.32861	1.50648
AT1G01120	8	0.900528	-1.78402	0.335453	0.372051	-0.152204	0.55507	-1.73684	-0.00863324	0.151948	0.136972
AT1G04220	8	1.64717	-1.17163	0.196414	-0.259824	-0.203028	1.72018	-0.58585	-0.117651	-1.43878	-1.16306
AT1G04240	8	-1.27142	2.14684	1.59067	-0.454145	-0.25446	-0.0172852	0.292044	0.27415	-0.323168	-1.04929
AT1G04250	8	-1.27004	0.457638	0.432275	0.425462	-0.234749	-0.634488	0.780439	0.0955044	1.55331	1.80736
AT1G10470	8	-0.280291	0.414011	0.184356	-0.340364	-0.586616	1.29387	-0.478175	2.1943	0.292025	-0.207003
AT1G17380	8	-0.145276	0.228841	0.362879	0.137605	-1.34185	-1.21792	-0.500696	-0.0886628	1.05264	2.47216
AT1G17420	8	0.768649	0.0548096	-0.494456	-0.663469	-0.600445	1.84996	-0.492945	-0.91384	-1.27552	-1.60117
AT1G18890	8	-0.257672	1.8154	2.03131	-0.554326	-0.761994	0.701941	-0.311006	0.76725	-1.01393	-1.07002
AT1G21240	8	0.681731	1.2203	0.832868	-0.40411	-0.551574	-0.1633	-0.77015	-1.5976	-1.42256	-1.1594
AT1G21270	8	0.348325	0.623437	0.33909	-1.30632	-0.932303	1.47719	0.365506	0.538101	-1.56177	-1.98942
AT1G28370	8	0.394986	1.17563	0.529748	0.976234	-0.651901	0.703027	-1.61964	-1.53385	-1.031	-0.872191
AT1G32640	8	0.0345478	0.126868	-0.338067	-0.312076	-0.560942	2.15066	-1.17012	-1.10492	-1.14589	-0.842301
AT1G51760	8	-0.691385	1.82801	1.05439	-0.621986	-1.38506	1.07478	0.549255	1.27439	-0.902301	-0.792767
AT1G52400	8	-0.472285	-0.145181	0.35595	-0.154413	-0.220897	0.516052	-0.347701	1.80705	0.970616	1.74592
AT1G55020	8	0.975423	-0.777613	-1.64629	-1.11335	-1.17767	1.29414	0.728582	-1.00318	-0.248043	0.00709713
AT1G64780	8	1.29373	-0.511941	-0.465787	-0.80233	-1.27561	0.958754	-0.464002	-0.712247	-1.04704	-1.19942
AT1G70700	8	-0.0758205	0.042286	-0.650183	-0.62795	-1.4999	2.16505	-0.995812	-0.13523	-0.361823	-0.202246
AT1G72520	8	0.556221	0.4741	-0.359902	-1.11405	-1.03056	1.92748	-0.597412	-0.997011	-1.19651	-0.724032
AT1G72930	8	1.01521	0.173385	-0.0973437	-1.10691	-1.25964	1.21966	-0.505218	-0.475537	-1.48697	-1.30405
AT1G74520	8	0.957978	-0.168041	0.436373	-0.930884	-1.70281	-0.0133069	-0.153792	0.778335	-0.741972	-1.73813
AT1G74950	8	-0.823521	-0.531901	-0.397583	0.207092	-0.0769331	1.15266	-0.181589	0.599062	1.19325	2.32348
AT1G78440	8	1.23115	-0.841746	-0.841746	-0.841746	-0.731669	0.194189	-0.841746	-0.476043	-0.841746	-0.841746
AT1G79460	8	1.2228	-0.528329	-0.657476	-0.80044	-0.983005	0.649306	-0.528571	-0.435045	-1.22589	-1.3522
AT1G80050	8	1.18378	-0.689014	-0.67377	-0.344352	-0.19823	-0.0813099	-0.722779	-0.601657	-1.48243	-1.28828
AT2G03730	8	-0.493478	1.14899	0.636865	-0.0790923	-1.62603	-0.446208	1.68166	-0.950564	-0.360411	0.473173
AT2G04160	8	0.803515	0.477586	1.00068	0.510962	-1.26212	-0.708216	-0.762526	-0.0285876	-0.806789	-1.55521
AT2G05310	8	1.20004	-0.0848793	-0.66937	-0.745722	-1.46595	0.849465	-0.291358	-0.399203	-0.899909	-1.64023
AT2G06050	8	0.111585	0.342887	-0.130837	-0.608402	-0.614692	2.44808	-0.101311	-0.625035	-1.21602	-1.41025
AT2G20610	8	0.406137	0.433279	-0.252578	-0.268241	-0.657045	2.03908	0.313381	-0.248567	-1.13516	-2.33233
AT2G22330	8	0.0189122	0.202583	0.526199	-1.0658	0.836627	-1.47278	0.466627	1.58609	0.988331	0.172413
AT2G22670	8	1.26202	-0.338467	-0.39358	-0.776755	-1.17457	0.817891	-0.124558	-0.307581	-1.50852	-1.37182
AT2G25180	8	1.27028	-0.484417	-0.257392	-0.845325	0.524687	0.595294	-1.13643	-0.366146	-0.960544	-1.52329
AT2G27690	8	-0.478949	-1.03208	-1.22252	-0.918168	-1.46387	1.56513	1.35997	0.223647	1.18815	1.15819
AT2G30070	8	0.108677	-0.0193474	0.776678	0.41212	-1.76929	-0.236178	0.532817	1.75261	0.456771	0.730857
AT2G32440	8	-0.0681171	-0.660049	1.31405	0.235461	-1.28022	0.193972	-0.700679	1.20649	0.830959	1.02309
AT2G32560	8	-1.60579	0.343355	0.880825	1.31272	0.43258	0.979247	-0.257065	0.375023	0.546295	0.593853
AT2G34600	8	-0.737654	0.360255	0.842859	0.69845	-0.936358	-1.97326	-1.02402	1.02744	1.13336	0.978168
AT2G36830	8	-0.545814	-0.850069	-0.630146	-0.834906	-0.379196	1.28582	1.08841	1.04714	1.52398	1.53621
AT2G37040	8	1.26107	-0.0544979	-0.267853	-0.992391	-0.597791	-0.0327388	-0.730585	-0.671502	-1.24952	-1.34856
AT2G37170	8	1.33042	-1.05691	-1.18931	-0.736837	-0.46685	2.00672	-0.991961	-0.678889	-0.333737	0.0313176
AT2G40100	8	1.18438	-0.0932641	-0.472778	-0.615477	-0.44421	-0.0310198	-0.926049	-1.15666	-1.2464	-1.09205
AT2G41310	8	-1.20668	-0.276745	-0.169304	0.390821	1.05667	0.196426	-0.227075	-0.294573	-1.018	2.57807
AT2G41940	8	-0.877931	-0.15833	0.191595	0.534396	0.464851	-0.97752	-0.00760932	1.46547	1.83964	1.18552
AT2G43290	8	1.17616	0.391991	-0.231576	-1.05273	-0.326678	0.132026	-0.923277	0.646769	-1.11764	-2.00599
AT2G46370	8	1.4105	-0.908631	-0.675406	-0.690821	0.0396294	0.928049	-0.925013	-1.01536	-1.02547	-1.18479
AT3G10340	8	1.74862	-0.718567	-0.724998	0.120122	-0.0522488	0.388464	-1.49545	-0.681858	-0.709264	-0.670553
AT3G13100	8	0.142321	0.00845372	0.738991	-0.0965601	0.919293	0.811155	0.544865	1.8949	0.239746	-0.967835
AT3G15210	8	0.398611	0.810742	0.664622	0.239068	-2.16934	0.05825	-0.601371	-1.12833	-0.776265	-0.927367
AT3G16530	8	0.655106	1.41782	0.921668	-0.239795	-0.344136	-0.235945	-1.462e-05	-1.4707	-1.64201	-1.59601
AT3G18485	8	-0.409031	1.07198	0.490948	-0.573697	-1.28137	-0.976306	0.811559	1.79541	-0.00981143	0.0655682
AT3G22275	8	-0.387518	0.619456	0.654964	-0.719557	0.194324	-1.23045	0.234194	2.42194	0.858724	0.074429
AT3G25760	8	-0.797504	-0.214763	0.938258	-0.790317	-0.701615	-0.0521401	0.891928	1.45523	1.72484	0.623316
AT3G25770	8	0.247779	0.670193	-0.0216558	-0.950417	-1.69092	1.64574	-0.259638	-0.909454	-0.933225	-0.853333
AT3G25780	8	-0.405367	-0.159372	0.351322	-0.063825	0.328957	-0.403907	0.0887014	1.09664	1.77205	1.21449
AT3G29030	8	-1.37604	0.490147	0.67528	1.52277	2.02508	-0.483261	-0.291747	-0.304587	0.254263	0.799161
AT3G30180	8	0.803225	-0.0231011	-0.0979734	0.320998	-1.87828	0.834686	0.950934	1.16289	-0.885855	-1.7406
AT3G44320	8	-0.772777	-0.718614	-0.399274	-0.132889	0.0974851	1.30888	0.769403	1.00529	1.55302	1.45215
AT3G45140	8	0.400238	0.379231	0.353541	-0.0281184	-2.27127	1.6174	-0.585326	-0.75198	-0.528221	-0.971049
AT3G45640	8	0.780977	0.907409	0.562401	-0.271952	0.0729386	0.307815	-0.650926	-1.20972	-1.68437	-1.8806
AT3G52430	8	0.600623	0.171334	0.707091	-0.113925	-0.592623	0.60219	-1.1948	-0.00646747	-1.28376	-2.31354
AT3G53260	8	1.40977	-0.549245	-0.513035	-0.990786	-1.10063	-0.146795	-0.61197	-0.494993	-0.886321	-1.02617
AT3G54640	8	0.0960982	2.03079	0.558339	-0.512743	-0.570691	0.89179	0.0921908	-0.89936	-1.43164	-1.6051
AT3G57040	8	-1.14495	0.56206	0.176317	0.111282	-0.131275	-0.206934	1.52918	0.213369	1.18801	1.68076
AT3G57260	8	0.264519	1.43788	1.35737	-0.111068	-0.634304	0.18075	-0.58166	-0.844392	-1.11508	-1.75183
AT3G63110	8	0.033288	-1.19935	0.18238	-0.316092	-0.23421	-0.0141389	-0.464374	1.70267	1.45563	0.836967
AT4G10500	8	0.662516	1.17783	0.557338	-0.586921	-0.308146	-0.502388	-0.722857	-1.14635	-1.14635	-1.00434
AT4G14400	8	0.738409	0.419236	0.0129224	-1.34134	-1.50191	1.16662	0.0870275	-0.592086	-1.1906	-1.48322
AT4G16890	8	-1.10786	1.87145	0.834185	-0.616441	-0.0932068	-0.174594	0.369864	1.76704	0.17748	-0.323056
AT4G22200	8	1.20793	-0.479589	-0.559511	-1.44615	-1.76415	1.14907	0.227446	-0.539127	-0.918577	-0.390971
AT4G22570	8	0.746512	-1.75112	0.0328885	0.0123948	-0.643037	-0.321802	-1.92563	0.213153	0.875069	0.788694
AT4G23150	8	0.673368	1.07584	1.0668	-0.298667	-0.175464	-0.180982	-0.984202	-1.20947	-1.65229	-1.42315
AT4G24960	8	1.27644	-1.11816	-1.3016	-1.1854	-1.41236	1.12747	-0.586253	0.229715	0.470195	-0.363791
AT4G25960	8	-1.17802	0.63475	0.575131	-0.809092	-0.511778	0.0498078	1.10851	1.69292	1.40085	0.502067
AT4G26150	8	0.942072	-0.623919	-0.605287	-0.523909	-0.302662	-0.450432	-0.625152	-1.45791	-0.503936	-1.0439
AT4G29740	8	-0.674514	-0.964511	0.878688	1.41186	-0.370692	-1.40654	-0.731092	1.15269	0.912771	1.2554
AT4G31500	8	0.086528	1.24012	0.694656	-0.344002	-1.50785	1.22575	0.350612	0.239977	-0.841725	-2.39552
AT4G36380	8	-1.14208	1.73427	0.936008	-0.679875	-1.48746	1.1226	0.291278	0.958467	-0.0956583	0.299275
AT4G39950	8	1.04646	-2.20552	-1.56564	-0.847932	-0.0356442	0.913634	-0.135951	-0.14025	0.789979	1.23736
AT5G02490	8	-0.159187	-1.01918	-0.55005	-0.283796	-0.954095	1.50987	-0.263694	1.01444	1.29264	1.85909
AT5G13220	8	-1.12663	1.6984	-0.149911	-0.209451	-0.658684	2.07502	0.0158051	0.139659	-0.54718	-0.428298
AT5G16010	8	-0.600592	0.211634	0.883558	0.344588	0.177567	-1.57601	-0.257081	1.24696	1.57026	1.43038
AT5G28030	8	1.39268	-0.553383	-0.247419	-0.317662	-0.676289	1.68145	-0.936122	-0.147953	-1.0594	-1.67658
AT5G37770	8	-0.641765	-0.250848	0.418908	-0.121183	-0.241215	-0.99321	-0.116078	1.66951	1.8696	1.66392
AT5G38530	8	1.07128	0.106131	0.274964	-0.502418	-0.298318	0.673155	-0.103878	-0.263219	-1.66459	-2.43955
AT5G42650	8	-0.707033	0.601269	0.812782	1.34871	-0.112502	-1.96964	0.295221	1.12839	0.622881	0.972826
AT5G44070	8	0.445915	0.92582	0.027228	-0.847186	0.245492	1.48887	-0.169625	-0.290384	-1.65256	-2.07276
AT5G60600	8	1.60216	-0.648051	-0.774827	-0.588319	-0.289473	1.22855	-0.66075	-1.22835	-1.15741	-1.13644
