# Supplementary material for: The RPN12a proteasome subunit is essential for the multiple hormonal homeostasis controlling the progression of leaf senescence
Source: Commun Biol. 2022 Sep 30;5:1043. doi: 10.1038/s42003-022-03998-2 (PMC9525688; doi:10.1038/s42003-022-03998-2)
Supplement: Supplementary file 7 — Supplementary Data 5 [file 42003_2022_3998_MOESM7_ESM.xlsx]

## Sheet: Supplementary Table 5
Data S5: Hormonomics data. Data were obtained from LC/MS performed on WT Col-0 and rpn12a-236 (5 biological replicates). Data are pmol/g FW. Five time points were used.
Genotype	Time	Replicate	tZRMP		tZR		tZ		tZ7G		tZ9G		tZOG		tZROG		cZRMP		cZR		cZ		cZ7G		cZ9G		cZOG		cZROG		iPRMP		iPR		iP		iP7G		iP9G		DHZ		DHZR		2MeSiPR		2MeScZR		TRP
			pmol/g FW	average	pmol/g FW	average	pmol/g FW	average	pmol/g FW	average	pmol/g FW	average	pmol/g FW	average	pmol/g FW	average	pmol/g FW	average	pmol/g FW	average	pmol/g FW	average	pmol/g FW	average	pmol/g FW	average	pmol/g FW	average	pmol/g FW	average	pmol/g FW	average	pmol/g FW	average	pmol/g FW	average	pmol/g FW	average	pmol/g FW	average	pmol/g FW	average	pmol/g FW	average	pmol/g FW	average	pmol/g FW	average	pmol/g FW
Col-0	0d	1	13.1168	11.1483	2.0644	2.48472	0.371653	0.3586	89.6596	105.065	21.3332	23.9178	4.66491	4.47133	0.640526	0.977085	1.33941	1.16576	0.0870261	0.10669	0.0520855	0.038823	25.0108	19.2583	0.0556517	0.06564	0.273316	0.476494	1.859	2.61836	13.6309	11.3041	0.431673	0.384955	<LOD		23.1537	31.4041	0.577655	0.705769	<LOD		0.0785492	0.0490402	<LOD		0.101171	0.115059	4500.38
Col-0	0d	2	9.01711		1.64744		0.233569		74.1949		16.4875		3.57709		0.960391		1.41207		0.0873839		0.0437101		14.5238		0.0641382		0.417385		2.43257		9.58583		0.438954				28.9301		0.715477				<LOD				0.151272		4559.17
Col-0	0d	3	4.21355		1.22893		0.257013		101.684		20.346		3.71155		0.851915		0.974108		0.124845		0.037303		12.1185		0.0706107		0.848411		3.57947		7.01307		0.185368				36.0816		0.715796				0.0241964				0.15738		8242.41
Col-0	0d	4	13.2235		2.70191		0.360206		106.212		24.0834		4.56275		0.974121		1.13336		0.109088		0.0291458		19.9493		0.0469464		0.328128		2.12897		13.011		0.316881				29.9553		0.66581				0.0388952				0.0616128		4572.37
Col-0	0d	5	16.1706		4.78091		0.57056		153.573		37.3387		5.84035		1.45847		0.969861		0.125106		0.0318704		24.6894		0.0908529		0.515231		3.09179		13.2794		0.551901				38.8998		0.854108				0.0545202				0.103857		6342.85
rpn12a-236	0d	1	15.6223	15.813	3.90076	3.99435	0.264303	0.249021	93.4147	90.0625	19.6659	16.5996	3.76171	3.53533	1.38754	1.68158	2.68092	2.18104	0.191677	0.160061	0.036803	0.0347593	16.9912	15.118	0.0599195	0.0479894	0.255887	0.437157	2.72383	2.86224	16.0343	16.053	1.03555	0.785033	<LOD		19.2646	21.2095	0.386736	0.369101	<LOD		0.0450381	0.0541405	<LOD		0.158504	0.111119	5542.71
rpn12a-236	0d	2	17.3146		4.46428		0.204541		81.8786		16.6773		3.61722		1.76341		2.50207		0.159633		0.0520106		16.1112		0.0302137		0.534518		2.43277		17.8322		0.928945				21.7716		0.39429				0.090021				0.0469718		4944.44
rpn12a-236	0d	3	15.7676		2.85219		0.224989		79.6498		13.5648		3.34156		1.17619		1.94109		0.112062		0.0353868		16.5996		0.0463581		0.116578		2.27165		17.4177		0.471541				15.0667		0.284154				0.028266				0.121481		5144.97
rpn12a-236	0d	4	8.42811		3.16174		0.242152		89.2037		14.8367		2.79086		2.21702		1.35757		0.193599		0.0192517		9.17911		0.0532352		1.07629		4.05238		10.7722		0.786259				28.3443		0.389693				<LOD				0.166605		5849.77
rpn12a-236	0d	5	21.9325		5.59276		0.309122		106.166		18.2533		4.16532		1.86374		2.42354		0.143334		0.0303446		16.7089		0.0502204		0.202518		2.83059		18.2085		0.702876				21.6002		0.390633				0.053237				0.0620363		4575.08
Col-0	6h	1	4.29027	4.23501	0.493222	0.793702	0.148913	0.181205	84.9344	102.062	16.0533	22.1133	4.86117	4.03797	1.14347	1.01349	5.48465	4.68063	0.516522	0.549426	0.163135	0.241985	18.2416	38.682	0.0470784	0.0601563	0.389034	0.554412	3.28614	3.09352	2.8057	2.51157	0.0371548	0.0694985	<LOD		34.2117	37.2728	0.745084	0.745156	<LOD		0.141769	0.052513	<LOD		0.237063	0.241909	38624.2
Col-0	6h	2	3.6603		0.863394		0.22709		120.196		26.2729		3.73607		1.1083		4.57881		0.668578		0.232525		40.824		0.0618488		0.951637		3.51061		2.15654		0.0970448				46.2192		0.972702				0.0185397				0.184011		63305.8
Col-0	6h	3	2.72428		0.741704		0.140484		94.3045		18.4467		3.01956		0.992895		4.48182		0.611829		0.262075		24.948		0.0548195		0.716633		3.5273		2.04214		0.087495				37.6368		0.714048				0.0268029				0.373643		59275.2
Col-0	6h	4	5.92755		1.22257		0.179758		101.387		24.6897		4.13499		1.04937		6.13949		0.643858		0.217359		41.3454		0.0652237		0.406049		2.71871		2.34028		0.0809282				36.5955		0.691793				<LOD				0.178068		58863.7
Col-0	6h	5	4.57262		0.647625		0.209778		109.49		25.1038		4.43806		0.773411		2.71838		0.306344		0.334829		68.051		0.0718113		0.308707		2.42486		3.21318		0.0448695				31.7006		0.602154				0.0229405				0.23676		36407.3
rpn12a-236	6h	1	24.2702	11.7219	5.46492	2.58361	0.334298	0.194261	116.788	92.2354	24.6443	18.1218	4.12967	3.70977	2.12444	1.70002	6.71461	6.93135	0.437961	0.431431	0.110461	0.13167	21.918	17.8402	0.0425351	0.03519	0.317114	0.409615	2.6516	2.91	4.59705	4.27116	0.278305	0.177898	<LOD		21.3419	22.0713	0.395275	0.364611	<LOD		0.109281	0.0563674	<LOD		0.162175	0.331412	36801.6
rpn12a-236	6h	2	6.34282		1.6924		0.144723		77.6002		15.3874		3.33492		1.35532		4.90221		0.456058		0.161335		15.9089		0.0291418		0.533695		2.76751		3.22956		0.179985				21.4413		0.334206				0.00927388				0.440874		56021.7
rpn12a-236	6h	3	10.9484		1.58828		0.135557		79.4593		14.7989		4.20097		1.66644		7.71493		0.350875		0.0981868		17.3198		0.0287027		0.310508		3.00318		4.16045		0.135785				20.7426		0.353931				0.0405557				0.351122		43959.2
rpn12a-236	6h	4	10.0579		2.154		0.200754		94.6347		17.6292		3.66091		1.89036		7.90744		0.402043		0.140518		17.8127		0.0375199		0.210442		3.25021		5.82174		0.148298				21.9327		0.356027				0.108084				0.292537		37400
rpn12a-236	6h	5	6.98998		2.01845		0.155972		92.6947		18.1494		3.22239		1.46353		7.41756		0.510217		0.147848		16.2414		0.0380506		0.676315		2.87754		3.54697		0.147116				24.898		0.383618				0.0146422				0.410351		53734.9
Col-0	1d	1	1.63258	1.21311	0.689007	0.332236	0.129444	0.110223	119.224	104.839	28.1558	23.4889	3.27362	3.83458	1.2643	1.05813	1.59247	1.99177	0.212507	0.254361	0.0904093	0.0799899	14.656	16.9721	0.0697171	0.0643298	0.583419	0.704378	3.65165	3.67414	2.52528	1.88645	0.139193	0.0633931	<LOD		39.0024	36.4003	0.678503	0.635726	<LOD		<LOD	0.0283983	<LOD		0.476557	0.592241	154324
Col-0	1d	2	0.702938		0.324902		0.103672		122.293		30.7141		4.15153		1.01531		2.45779		0.302748		0.0735339		22.2187		0.06881		0.790924		3.1531		1.71556		0.0464628				32.9124		0.498318				0.013039				0.541254		147662
Col-0	1d	3	<LOD		0.123213		0.0727635		100.005		18.8459		5.48259		1.27796		2.15211		0.241243		0.149777		16.575		0.0708498		1.02166		5.57275		1.54409		0.0491531				46.0406		0.814732				<LOD				0.831306		151856
Col-0	1d	4	0.737316		0.131203		0.114335		95.9726		19.4061		3.24351		1.04569		1.75326		0.294068		0.0583499		10.8599		0.0595906		0.738073		3.78998		1.85693		0.0519544				45.5135		0.808774				0.0471451				0.650557		175240
Col-0	1d	5	1.77962		0.392854		0.1309		86.7007		20.3226		3.02165		0.687407		2.00325		0.22124		0.0278792		20.5508		0.0526816		0.387807		2.20322		1.79037		0.0302021				18.5326		0.378305				0.0250109				0.461533		120142
rpn12a-236	1d	1	1.39276	3.99655	0.333734	0.755463	0.0830814	0.109026	67.4571	83.4742	13.8572	17.7936	3.50306	3.4501	1.28437	1.55488	3.74574	3.55149	0.238509	0.272617	0.0291108	0.0574219	17.6846	20.2076	0.0304399	0.0322305	0.382861	0.318761	2.36301	2.44713	3.22503	3.27035	0.136055	0.14442	<LOD		16.656	19.6517	0.27839	0.344605	<LOD		0.157091	0.0742467	<LOD		0.520816	0.51121	101502
rpn12a-236	1d	2	<LOD		0.174209		0.0841141		67.7811		12.4109		3.74423		1.49433		4.39639		0.266915		0.138484		14.2362		0.0389957		0.62317		3.65603		3.93008		0.272893				24.9745		0.387791				0.0298229				0.628999		130426
rpn12a-236	1d	3	5.58382		1.35551		0.110391		114.869		25.2001		3.70915		2.02602		3.74287		0.363653		0.0430407		24.9739		0.0368105		0.205346		1.64605		2.79717		0.0885641				22.7471		0.426234				0.0435967				0.49014		106639
rpn12a-236	1d	4	6.98268		1.37436		0.138205		101.804		23.4192		3.22298		1.45968		3.3276		0.261628		0.052775		30.6718		0.0321714		0.15104		2.07298		3.53273		0.126006				16.8432		0.279579				0.0891431				0.37108		82555.9
rpn12a-236	1d	5	2.02693		0.539501		0.129338		65.4607		14.0807		3.07108		1.51003		2.54486		0.23238		0.0236991		13.4716		0.0227349		0.231389		2.49757		2.86673		0.0985815				17.0378		0.351032				0.0515791				0.545014		125864
Col-0	3d	1	<LOD	0.385831	0.00814957	0.0402478	0.0345183	0.0610256	94.1497	84.6912	21.0123	17.0822	3.69112	3.60111	1.14002	0.893613	2.14341	1.33933	0.524964	0.407784	0.164661	0.144738	16.7223	14.2104	0.0569252	0.0542451	1.10809	0.942726	6.40401	5.13766	0.984106	0.857328	0.132717	0.0522625	<LOD		37.308	32.2331	0.379987	0.381283	<LOD		<LOD	0.0290546	<LOD		1.39521	0.925022	343006
Col-0	3d	2	0.385496		0.0795286		0.0571233		83.6614		17.9881		3.80298		0.768908		1.35127		0.336112		0.186129		17.7631		0.0498702		0.794165		4.3456		0.803689		0.0274718				29.7324		0.310053				0.0316474				0.919764		279987
Col-0	3d	3	0.386166		0.0765609		0.0646687		95.9117		20.6251		3.88433		1.01252		1.16541		0.31075		0.154674		15.1778		0.0564072		0.713756		4.58215		1.07871		0.0325949				28.4193		0.335132				0.00691168				0.574922		288417
Col-0	3d	4	<LOD		0.00876632		0.0674912		74.2847		12.5123		3.75913		0.8905		1.06316		0.515961		0.123619		10.6806		0.0634071		1.41586		5.79561		0.542319		<LOD				37.2195		0.482232				0.0486048				0.934742		381421
Col-0	3d	5	<LOD		0.0282334		0.0813265		75.4484		13.2731		2.86799		0.656123		0.973375		0.351132		0.0946056		10.7081		0.0446157		0.681757		4.5609		0.877815		0.0162661				28.4863		0.399012				<LOD				0.800469		248258
rpn12a-236	3d	1	<LOD		1.35637	0.742954	0.106681	0.109947	82.5322	78.3957	17.4181	14.5139	3.77205	3.18517	1.36083	1.34224	2.9742	2.28183	0.435383	0.473959	0.151129	0.134641	13.6873	12.2795	0.0305034	0.0316806	0.313234	0.491708	3.68393	4.8852	1.5129	1.40076	0.0673829	0.0869297	<LOD		18.4515	20.7504	0.116014	0.17446	<LOD		<LOD	0.0321541	<LOD		0.39602	0.480104	257724
rpn12a-236	3d	2			0.0462504		0.0837858		70.7969		10.9531		3.28081		1.56222		1.82275		0.475503		0.122887		8.55117		0.0222812		1.05344		6.0288		0.867362		0.0125086				24.7726		0.25312				0.0126707				0.234658		152987
rpn12a-236	3d	3			2.02259		0.135701		98.9111		20.0435		3.09534		1.45595		2.2862		0.527548		0.171817		14.3592		0.0349208		0.254494		5.27124		2.78914		0.182067				22.2588		0.129118				<LOD				0.747282		367505
rpn12a-236	3d	4			0.0545124		0.0950716		65.209		11.2613		2.19035		1.49115		1.89377		0.517953		0.107567		6.90525		0.0347935		0.554857		5.8042		0.889388		0.0982968				23.6645		0.249688				<LOD				0.349006		166490
rpn12a-236	3d	5			0.235042		0.128496		74.5292		12.8935		3.58728		0.841056		2.43223		0.413408		0.119807		17.8945		0.0359041		0.282512		3.63785		0.944992		0.0743937				14.6048		0.124359				0.0516375				0.673553		256196
Col-0	6d	1	<LOD		-0.00148472	0.00338199	0.0185422	0.0301754	79.7766	76.0603	13.8051	12.4076	2.76651	3.23793	0.56353	0.678399	0.590929	0.749131	0.338504	0.367404	0.171621	0.21572	9.6441	11.1544	0.0634569	0.0579264	1.71019	1.58069	8.1867	8.52431	0.438885	0.582913	<LOD		<LOD		30.7206	32.7955	0.181856	0.25906	<LOD		0.0347359	0.0365698	<LOD		0.788361	0.693595	175172
Col-0	6d	2			-0.00116211		0.0292687		89.9804		13.0968		4.45556		0.837366		0.81453		0.340713		0.130757		13.8594		0.05026		1.54282		8.69499		0.60314						36.5433		0.300451				0.0525292				0.563345		76197.8
Col-0	6d	3			0.00722032		0.0281119		68.5464		9.75314		3.32374		0.766415		<LOD		0.357212		0.317688		10.286		0.0467303		2.24125		9.61076		0.462741						36.8057		0.26071				0.0210927				0.722225		267595
Col-0	6d	4			0.00596499		0.0332881		80.0578		14.6763		3.08772		0.705927		0.792545		0.427889		0.265573		12.9547		0.0673127		1.18505		8.17653		0.698471						28.461		0.278722				<LOD				0.744779		347561
Col-0	6d	5			0.00637147		0.041666		61.9406		10.7068		2.55612		0.518756		0.798519		0.372704		0.192962		9.02757		0.0618722		1.22416		7.95258		0.711329						31.4469		0.273563				0.0379213				0.649265		326293
rpn12a-236	6d	1	1.40794	1.50139	0.823495	0.670876	0.122625	0.0979069	82.7008	83.4646	14.7175	15.1114	2.96497	3.15069	1.22009	1.25343	0.981666	0.854871	0.290995	0.312343	0.0811044	0.0882619	11.1606	12.6701	0.0196211	0.0239945	0.803845	0.928004	4.77074	5.66512	1.82219	1.73149	0.181586	0.157068	<LOD		19.9196	20.7119	0.0933634	0.120096	<LOD		0.0379689	0.0531176	<LOD		0.250083	0.298362	379274
rpn12a-236	6d	2	1.76546		1.32248		0.150852		105.243		19.8667		3.99731		1.48244		0.930323		0.317603		0.0498051		16.9709		0.0213705		0.403451		5.81995		2.46578		0.223979				22.9987		0.128232				0.0442266				0.180126		482632
rpn12a-236	6d	3	<LOD		0.0422906		0.0418567		61.2489		9.53785		3.38972		1.2724		<LOD		0.336538		0.119322		9.13684		0.0215033		1.39605		5.54682		0.672236		0.0253384				20.1223		0.141332				0.0713491				0.386565		226947
rpn12a-236	6d	4	1.33079		0.884075		0.0909167		92.3688		19.0648		2.41272		1.21086		0.770677		0.31029		0.0780246		14.6534		0.0305892		0.702247		5.08678		2.78213		0.203326				18.3126		0.0805952				0.0658023				0.281638		438667
rpn12a-236	6d	5	<LOD		0.282044		0.0832841		75.7611		12.3701		2.98875		1.08136		0.73682		0.306288		0.113053		11.4289		0.0268883		1.33443		7.10128		0.915103		0.15111				22.2063		0.156958				0.046241				0.3934		363245
[truncated: 29 more columns]
