# Supplementary material for: The RPN12a proteasome subunit is essential for the multiple hormonal homeostasis controlling the progression of leaf senescence
Source: Commun Biol. 2022 Sep 30;5:1043. doi: 10.1038/s42003-022-03998-2 (PMC9525688; doi:10.1038/s42003-022-03998-2)
Supplement: Supplementary file 8 — Supplementary Data 6 [file 42003_2022_3998_MOESM8_ESM.xlsx]

## Sheet: Supplementary Table 6
Data S6: Primers used in this study.
Name	Sequence	Aim
DNR5	CTGGCAGTTCCCTACTCTCG	pDNR207 insert genotyping
DNR3	GATGGTCGGAAGAGGCATAA	pDNR207 genotyping and sequencing
Rpn12a_GTW-F	GGGGACAAGTTTGTACAAAAAAGCAGGCTTCATGGATCCGCAGCTAACTGA	RPN12a Gateway cloning ATG
Rpn12a_GTW_S-R	GGGGACCACTTTGTACAAGAAAGCTGGGTCTTACACGATACGCTCCAGCT	RPN12a Gateway cloning Stop
Rpn12a_gen-F	TCACCTAATGCAGCCAAGGA	RPN12a genotyping
Rpn12a_gen-R	TCTAGCACTCAACACACGGT	RPN12a genotyping
Rpn12a-P_GTW-F	GGGGACAAGTTTGTACAAAAAAGCAGGCTTCAGGAGTCGTCACAAACATTCA	RPN12a Gateway cloning putative native promoter (860bp before ATG)
Rpn12a-T_GTW-R	GGGGACCACTTTGTACAAGAAAGCTGGGTCCCCGGCTACACTACGTTAGA	RPN12a Gateway cloning putative native terminator (440bp after stop)
Rpn12a_mut-F	TGATTATGTCTCTATCAGCGATGC	RPN12a EMS mutation genotyping
Rpn12a_mut-R	ACACGATACGCTCCAGCTCT	RPN12a EMS mutation genotyping
