# Supplementary material for: The RPN12a proteasome subunit is essential for the multiple hormonal homeostasis controlling the progression of leaf senescence
Source: Commun Biol. 2022 Sep 30;5:1043. doi: 10.1038/s42003-022-03998-2 (PMC9525688; doi:10.1038/s42003-022-03998-2)
Supplement: Supplementary file 9 — Supplementary Data 7 [file 42003_2022_3998_MOESM9_ESM.xlsx]

## Sheet: Fig. 1e
Sample	Replicate	Treatment	Weight (mg)	A647	A663	A750	Chl a+b (µg/ml)	Chl a+b (µg/mg FW)
Col-0	1	IDL	28	0.3156	0.5836	0.0436	8.95012	0.319647
Col-0	2	IDL	34	0.2805	0.6505	0.0557	8.45883	0.248789
Col-0	3	IDL	32	0.3465	0.5378	0.0311	9.52404	0.297626
Col-0	1	Light	43	2.1477	3.2148	0.05789	61.6723	1.43424
Col-0	2	Light	40	2.2076	3.2464	0.0688	62.7368	1.56842
Col-0	3	Light	29	1.4271	2.9586	0.0618	46.2569	1.59506
rpn12a-236 BC2F3	1	IDL	37	1.2006	2.6989	0.0598	40.2139	1.08686
rpn12a-236 BC2F3	2	IDL	39	1.1706	2.585	0.0781	38.365	0.983718
rpn12a-236 BC2F3	3	IDL	38	1.0974	2.4948	0.0575	36.8832	0.970611
rpn12a-236 BC2F3	1	Light	39	1.59	3.1414	0.0539	50.8161	1.30298
rpn12a-236 BC2F3	2	Light	42	2.1135	3.274	0.0627	61.3313	1.46027
rpn12a-236 BC2F3	3	Light	48	2.7958	3.2365	0.0611	73.8703	1.53897
rpn10-1	1	IDL	50	1.6401	3.1567	0.0753	51.3094	1.02619
rpn10-1	2	IDL	28	0.7033	1.5512	0.0643	22.587	0.806679
rpn10-1	3	IDL	39	1.2125	2.6989	0.0586	40.4676	1.03763
rpn10-1	1	Light	45	2.0809	3.4067	0.0695	61.4943	1.36654
rpn10-1	2	Light	28	1.0893	2.4559	0.0585	36.4277	1.30099
rpn10-1	3	Light	40	1.9956	3.14469	0.0561	58.3715	1.45929
rpn12a-1	1	IDL	28	0.4704	1.1837	0.0618	15.6665	0.559518
rpn12a-1	2	IDL	36	0.664	1.783	0.0549	23.7522	0.659783
rpn12a-1	3	IDL	40	0.7706	1.987	0.0676	26.8768	0.671921
rpn12a-1	1	Light	47	2.4317	3.1203	0.0699	65.9996	1.40425
rpn12a-1	2	Light	42	2.1368	2.9431	0.0484	59.7711	1.42312
rpn12a-1	3	Light	44	2.6777	3.139	0.0627	70.9222	1.61187
rpn12a-236 35S-RPN12a	1	IDL	40	0.7075	1.6716	0.0707	23.361	0.584024
rpn12a-236 35S-RPN12a	2	IDL	42	0.5595	1.4236	0.0636	19.0023	0.452435
rpn12a-236 35S-RPN12a	3	IDL	43	0.598	1.4388	0.0746	19.5468	0.454578
rpn12a-236 35S-RPN12a	1	Light	47	2.8586	3.158	0.0806	73.9798	1.57404
rpn12a-236 35S-RPN12a	2	Light	43	2.3565	3.1307	0.0613	64.8894	1.50906
rpn12a-236 35S-RPN12a	3	Light	49	2.6989	3.1487	0.0608	71.4373	1.4579
rpn12a-236 Ubi-RPN12a	1	IDL	41	0.4602	1.1636	0.0716	15.0785	0.367768
rpn12a-236 Ubi-RPN12a	2	IDL	45	0.4503	1.083	0.0612	14.5859	0.324132
rpn12a-236 Ubi-RPN12a	3	IDL	46	0.3708	0.9871	0.0678	12.2421	0.266133
rpn12a-236 Ubi-RPN12a	1	Light	42	2.4089	3.224	0.061	66.5447	1.5844
rpn12a-236 Ubi-RPN12a	2	Light	47	2.909	3.2708	0.074	75.9	1.61489
rpn12a-236 Ubi-RPN12a	3	Light	41	1.8989	3.139	0.0803	55.8957	1.36331
rpt2a-2	1	IDL	37	0.3384	0.9723	0.009	13.0507	0.352721
rpt2a-2	2	IDL	34	0.4352	1.0845	0.056	14.4486	0.424959
rpt2a-2	3	IDL	29	0.2386	0.7157	0.027	8.88324	0.306319
rpt2a-2	1	Light	38	1.8967	2.6221	0.038	53.2526	1.40138
rpt2a-2	2	Light	36	1.7956	2.4689	0.0538	49.857	1.38492
rpt2a-2	3	Light	40	2.1525	3.004	0.061	60.1744	1.50436

## Sheet: Fig. 2b
	Col					rpn12a-236					rpn12a-1					35S::RPN12a					Ubi::RPN12a
	1	2	3	4	5	1	2	3	4	5	1	2	3	4	5	1	2	3	4	5	1	2	3	4	5
Rosette size (cm)	11.2	11.7	11.3	10.8	11.1	7.2	8.5	8.4	8.7	7.7	10.2	10.3	11.6	10.5	10.8	11.5	10.8	10.1	11.1	10.7	11.7	10.8	10.9	11	11.1

## Sheet: Fig. 2c
	Col					rpn12a-236					rpn12a-1					35S::RPN12a					Ubi::RPN12a
	1	2	3	4	5	1	2	3	4	5	1	2	3	4	5	1	2	3	4	5	1	2	3	4	5
Time to bolting (days)	58	60	59	60	59	71	67	69	70	70	53	55	56	54	57	54	55	57	56	56	58	59	60	60	60

## Sheet: Fig. 2d
Sample	Replicate	Treatment	Weight (mg)	A647	A663	A750	Chl a+b (µg/ml)	Chl a+b (µg/mg FW)
Col-0	1	0d	31	1.4687	2.6532	0.533	32.6664	1.05375
Col-0	2	0d	33	1.6871	3.0039	0.5542	38.7119	1.17309
Col-0	3	0d	23	1.2305	2.1477	0.5329	24.5979	1.06947
Col-0	1	7d	38	1.5319	2.7163	0.533	34.3	0.902632
Col-0	2	7d	36	1.382	2.4325	0.539	29.3111	0.814196
Col-0	3	7d	26	1.1349	1.9086	0.5276	21.2367	0.816797
Col-0	1	14d	29	1.0561	1.6811	0.5504	17.5462	0.60504
Col-0	2	14d	32	1.0645	1.7183	0.5377	18.2977	0.571804
Col-0	3	14d	28	0.9949	1.5672	0.5373	15.9255	0.568767
Col-0	1	21d	29	0.8297	1.2695	0.4888	11.9602	0.412422
Col-0	2	21d	35	0.9369	1.4983	0.4957	15.4234	0.44067
Col-0	3	21d	40	1.1364	1.8067	0.5589	19.7268	0.49317
Col-0	1	28d	22	0.7439	0.9851	0.5435	6.90692	0.313951
Col-0	2	28d	29	0.8513	1.2854	0.5229	11.5962	0.39987
Col-0	3	28d	38	0.9504	1.4152	0.5607	13.401	0.352657
rpn12a-1	1	0d	25	1.4029	2.5488	0.5386	30.544	1.22176
rpn12a-1	2	0d	23	1.3122	2.3477	0.5432	27.2902	1.18653
rpn12a-1	3	0d	22	1.254	2.1999	0.5629	24.635	1.11977
rpn12a-1	1	7d	30	1.4587	2.6338	0.5625	31.5777	1.05259
rpn12a-1	2	7d	33	1.5138	2.6901	0.5807	32.5405	0.986076
rpn12a-1	3	7d	47	1.8835	3.2478	0.5271	44.8312	0.953856
rpn12a-1	1	14d	17	0.8555	1.3041	0.5205	11.8706	0.69827
rpn12a-1	2	14d	22	0.9049	1.3881	0.5439	12.7903	0.581379
rpn12a-1	3	14d	34	1.2316	2.2108	0.5033	25.8351	0.759856
rpn12a-1	1	21d	30	0.9607	1.489	0.5409	14.6334	0.487779
rpn12a-1	2	21d	37	1.2082	2.0329	0.5463	23.0133	0.621982
rpn12a-1	3	21d	35	1.1086	1.8265	0.5336	20.0025	0.5715
rpn12a-1	1	28d	26	0.835	1.1555	0.5543	9.55048	0.367326
rpn12a-1	2	28d	26	0.8905	1.2921	0.5445	11.819	0.454577
rpn12a-1	3	28d	31	0.9412	1.3825	0.5549	13.145	0.424033
rpn12a-236	1	0d	29	1.5189	2.7821	0.5095	35.135	1.21155
rpn12a-236	2	0d	21	1.3556	2.458	0.5433	28.8882	1.37563
rpn12a-236	3	0d	24	1.4854	2.7095	0.5328	33.3866	1.39111
rpn12a-236	1	7d	32	1.4779	2.6899	0.5344	33.0647	1.03327
rpn12a-236	2	7d	24	1.2555	2.1982	0.5353	25.3647	1.05686
rpn12a-236	3	7d	31	1.4959	2.7095	0.5214	33.8778	1.09283
rpn12a-236	1	14d	37	1.323	2.2579	0.5577	26.4752	0.715546
rpn12a-236	2	14d	46	1.5625	2.7808	0.5418	35.1061	0.763177
rpn12a-236	3	14d	36	1.3758	2.3999	0.5518	28.631	0.795304
rpn12a-236	1	21d	33	0.9371	1.4854	0.537	14.2669	0.432331
rpn12a-236	2	21d	34	0.9309	1.4574	0.525	14.261	0.419443
rpn12a-236	3	21d	29	0.9476	1.4847	0.5073	15.2264	0.525049
rpn12a-236	1	28d	22	0.6766	0.8229	0.5603	4.05356	0.184253
rpn12a-236	2	28d	34	0.7719	1.0289	0.5613	7.28367	0.214225
rpn12a-236	3	28d	20	0.6778	0.7613	0.5725	3.32008	0.166004

## Sheet: Fig. 2e
	Col					rpn12a-236					rpn12a-1					35S::RPN12a					Ubi::RPN12a
	1	2	3	4	5	1	2	3	4	5	1	2	3	4	5	1	2	3	4	5	1	2	3	4	5
Siliques size (cm)	1.27	1.21	1.33	1.27	1.27	0.39	0.61	0.3	0.42	0.3	0.73	1.03	1.02	0.79	0.73	1.09	1.09	0.97	0.85	0.91	1.09	1.21	1.15	1.33	1.15
Seeds weight (g)	0.332	0.286	0.271	0.315	0.312	0.087	0.055	0.098	0.041	0.074	0.139	0.132	0.177	0.155	0.124	0.168	0.142	0.171	0.137	0.175	0.345	0.241	0.317	0.306	0.289

## Sheet: Fig. 6
Genotype	Time	Replicate	tZRMP		tZR		tZ		tZ7G		tZ9G		tZOG		tZROG		cZRMP		cZR		cZ		cZ7G		cZ9G		cZOG		cZROG		iPRMP		iPR		iP		iP7G		iP9G		DHZ		DHZR		2MeSiPR		2MeScZR		TRP
			pmol/g FW	average	pmol/g FW	average	pmol/g FW	average	pmol/g FW	average	pmol/g FW	average	pmol/g FW	average	pmol/g FW	average	pmol/g FW	average	pmol/g FW	average	pmol/g FW	average	pmol/g FW	average	pmol/g FW	average	pmol/g FW	average	pmol/g FW	average	pmol/g FW	average	pmol/g FW	average	pmol/g FW	average	pmol/g FW	average	pmol/g FW	average	pmol/g FW	average	pmol/g FW	average	pmol/g FW	average	pmol/g FW	average	pmol/g FW
Col-0	0d	1	13.1168	11.1483	2.0644	2.48472	0.371653	0.3586	89.6596	105.065	21.3332	23.9178	4.66491	4.47133	0.640526	0.977085	1.33941	1.16576	0.0870261	0.10669	0.0520855	0.038823	25.0108	19.2583	0.0556517	0.06564	0.273316	0.476494	1.859	2.61836	13.6309	11.3041	0.431673	0.384955	<LOD		23.1537	31.4041	0.577655	0.705769	<LOD		0.0785492	0.0490402	<LOD		0.101171	0.115059	4500.38
Col-0	0d	2	9.01711		1.64744		0.233569		74.1949		16.4875		3.57709		0.960391		1.41207		0.0873839		0.0437101		14.5238		0.0641382		0.417385		2.43257		9.58583		0.438954				28.9301		0.715477				<LOD				0.151272		4559.17
Col-0	0d	3	4.21355		1.22893		0.257013		101.684		20.346		3.71155		0.851915		0.974108		0.124845		0.037303		12.1185		0.0706107		0.848411		3.57947		7.01307		0.185368				36.0816		0.715796				0.0241964				0.15738		8242.41
Col-0	0d	4	13.2235		2.70191		0.360206		106.212		24.0834		4.56275		0.974121		1.13336		0.109088		0.0291458		19.9493		0.0469464		0.328128		2.12897		13.011		0.316881				29.9553		0.66581				0.0388952				0.0616128		4572.37
Col-0	0d	5	16.1706		4.78091		0.57056		153.573		37.3387		5.84035		1.45847		0.969861		0.125106		0.0318704		24.6894		0.0908529		0.515231		3.09179		13.2794		0.551901				38.8998		0.854108				0.0545202				0.103857		6342.85
rpn10-1	0d	1	18.8322	19.6186	4.96682	4.71127	0.328518	0.416279	91.2677	93.9727	22.4801	23.1005	4.76907	4.893	2.49928	2.06983	3.11181	2.89806	0.161902	0.145025	0.0262826	0.0490346	18.3358	19.0458	0.101315	0.0940991	0.366504	0.399815	3.09883	3.14775	11.5147	10.7301	0.581111	0.456802	<LOD		29.5971	28.2628	0.835599	0.702216	<LOD		0.0732014	0.0700295	<LOD		0.0805652	0.130429	8320.07
rpn10-1	0d	2	11.7982		2.7521		0.241304		81.3651		20.3397		4.71817		2.27047		2.80367		0.123025		0.0808461		16.9824		0.106439		0.426075		3.43112		7.42455		0.193656				33.7933		0.7915				0.0119317				0.26546		8483.27
rpn10-1	0d	3	26.3416		4.26014		0.552502		108.075		28.3381		5.3845		2.20514		3.00633		0.108654		0.0453795		22.7897		0.113409		0.373236		2.98924		12.512		0.226505				29.948		0.764748				0.0586745				0.136416		6908.04
rpn10-1	0d	4	26.1611		6.58559		0.474079		83.4932		20.7674		5.55915		1.34347		3.00363		0.140896		0.0304124		23.4988		0.06562		0.166702		1.96786		12.1762		0.5312				16.5645		0.398946				0.0839956				0.0724979		5709.63
rpn10-1	0d	5	14.9597		4.99171		0.484993		105.662		23.5774		4.03412		2.03078		2.56484		0.190649		0.0622524		13.6226		0.0837114		0.666557		4.25171		10.0231		0.751539				31.4113		0.720286				0.122344				0.097206		7574.94
rpn12a-236	0d	1	15.6223	15.813	3.90076	3.99435	0.264303	0.249021	93.4147	90.0625	19.6659	16.5996	3.76171	3.53533	1.38754	1.68158	2.68092	2.18104	0.191677	0.160061	0.036803	0.0347593	16.9912	15.118	0.0599195	0.0479894	0.255887	0.437157	2.72383	2.86224	16.0343	16.053	1.03555	0.785033	<LOD		19.2646	21.2095	0.386736	0.369101	<LOD		0.0450381	0.0541405	<LOD		0.158504	0.111119	5542.71
rpn12a-236	0d	2	17.3146		4.46428		0.204541		81.8786		16.6773		3.61722		1.76341		2.50207		0.159633		0.0520106		16.1112		0.0302137		0.534518		2.43277		17.8322		0.928945				21.7716		0.39429				0.090021				0.0469718		4944.44
rpn12a-236	0d	3	15.7676		2.85219		0.224989		79.6498		13.5648		3.34156		1.17619		1.94109		0.112062		0.0353868		16.5996		0.0463581		0.116578		2.27165		17.4177		0.471541				15.0667		0.284154				0.028266				0.121481		5144.97
rpn12a-236	0d	4	8.42811		3.16174		0.242152		89.2037		14.8367		2.79086		2.21702		1.35757		0.193599		0.0192517		9.17911		0.0532352		1.07629		4.05238		10.7722		0.786259				28.3443		0.389693				<LOD				0.166605		5849.77
rpn12a-236	0d	5	21.9325		5.59276		0.309122		106.166		18.2533		4.16532		1.86374		2.42354		0.143334		0.0303446		16.7089		0.0502204		0.202518		2.83059		18.2085		0.702876				21.6002		0.390633				0.053237				0.0620363		4575.08
Col-0	6h	1	4.29027	4.23501	0.493222	0.793702	0.148913	0.181205	84.9344	102.062	16.0533	22.1133	4.86117	4.03797	1.14347	1.01349	5.48465	4.68063	0.516522	0.549426	0.163135	0.241985	18.2416	38.682	0.0470784	0.0601563	0.389034	0.554412	3.28614	3.09352	2.8057	2.51157	0.0371548	0.0694985	<LOD		34.2117	37.2728	0.745084	0.745156	<LOD		0.141769	0.052513	<LOD		0.237063	0.241909	38624.2
Col-0	6h	2	3.6603		0.863394		0.22709		120.196		26.2729		3.73607		1.1083		4.57881		0.668578		0.232525		40.824		0.0618488		0.951637		3.51061		2.15654		0.0970448				46.2192		0.972702				0.0185397				0.184011		63305.8
Col-0	6h	3	2.72428		0.741704		0.140484		94.3045		18.4467		3.01956		0.992895		4.48182		0.611829		0.262075		24.948		0.0548195		0.716633		3.5273		2.04214		0.087495				37.6368		0.714048				0.0268029				0.373643		59275.2
Col-0	6h	4	5.92755		1.22257		0.179758		101.387		24.6897		4.13499		1.04937		6.13949		0.643858		0.217359		41.3454		0.0652237		0.406049		2.71871		2.34028		0.0809282				36.5955		0.691793				<LOD				0.178068		58863.7
Col-0	6h	5	4.57262		0.647625		0.209778		109.49		25.1038		4.43806		0.773411		2.71838		0.306344		0.334829		68.051		0.0718113		0.308707		2.42486		3.21318		0.0448695				31.7006		0.602154				0.0229405				0.23676		36407.3
rpn10-1	6h	1	15.749	13.1535	3.69526	3.41142	0.317877	0.28972	107.526	119.453	23.8395	28.8382	6.3395	5.73193	2.30745	2.91589	3.80946	4.90362	0.575047	0.592875	0.156546	0.196426	53.1255	39.3441	0.0667002	0.0944938	0.609083	0.578377	4.69271	4.82591	3.50764	4.0217	0.19772	0.127097	<LOD		27.248	35.4149	0.552172	0.788755	<LOD		0.0800491	0.0974204	<LOD		0.263441	0.429985	34210.9
rpn10-1	6h	2	12.7739		2.38227		0.269777		105.102		22.1674		5.14944				4.51134		0.46265		0.295896		46.7956		0.0846139		0.381627		4.85739		5.14707		0.105937				26.5684		0.529963				0.0715938				0.452862		46282.3
rpn10-1	6h	3	10.6664		2.84127		0.207527		102.954		27.2988		5.08028		2.26555		4.7868		0.594444		0.241857		50.7697		0.0988808		0.377197		3.35032		2.10151		0.0785359				30.6474		0.820047				0.0855695				0.449268		41824.1
rpn10-1	6h	4	10.5066		2.29736		0.205393		81.385		19.2815		5.37669		2.47193		5.42991		0.503969		0.156254		18.2779		0.0975965		0.409475		3.35263		2.87478		0.0890658				30.1143		0.668292				0.111327				0.430277		37733.3
rpn10-1	6h	5	16.0717		5.84095		0.448022		200.3		51.604		6.71374		4.61861		5.98056		0.828263		0.131578		27.7519		0.124678		1.1145		7.87651		6.47748		0.164225				62.4965		1.3733				0.138563				0.554077		62023.9
rpn12a-236	6h	1	24.2702	11.7219	5.46492	2.58361	0.334298	0.194261	116.788	92.2354	24.6443	18.1218	4.12967	3.70977	2.12444	1.70002	6.71461	6.93135	0.437961	0.431431	0.110461	0.13167	21.918	17.8402	0.0425351	0.03519	0.317114	0.409615	2.6516	2.91	4.59705	4.27116	0.278305	0.177898	<LOD		21.3419	22.0713	0.395275	0.364611	<LOD		0.109281	0.0563674	<LOD		0.162175	0.331412	36801.6
rpn12a-236	6h	2	6.34282		1.6924		0.144723		77.6002		15.3874		3.33492		1.35532		4.90221		0.456058		0.161335		15.9089		0.0291418		0.533695		2.76751		3.22956		0.179985				21.4413		0.334206				0.00927388				0.440874		56021.7
rpn12a-236	6h	3	10.9484		1.58828		0.135557		79.4593		14.7989		4.20097		1.66644		7.71493		0.350875		0.0981868		17.3198		0.0287027		0.310508		3.00318		4.16045		0.135785				20.7426		0.353931				0.0405557				0.351122		43959.2
rpn12a-236	6h	4	10.0579		2.154		0.200754		94.6347		17.6292		3.66091		1.89036		7.90744		0.402043		0.140518		17.8127		0.0375199		0.210442		3.25021		5.82174		0.148298				21.9327		0.356027				0.108084				0.292537		37400
rpn12a-236	6h	5	6.98998		2.01845		0.155972		92.6947		18.1494		3.22239		1.46353		7.41756		0.510217		0.147848		16.2414		0.0380506		0.676315		2.87754		3.54697		0.147116				24.898		0.383618				0.0146422				0.410351		53734.9
Col-0	1d	1	1.63258	1.21311	0.689007	0.332236	0.129444	0.110223	119.224	104.839	28.1558	23.4889	3.27362	3.83458	1.2643	1.05813	1.59247	1.99177	0.212507	0.254361	0.0904093	0.0799899	14.656	16.9721	0.0697171	0.0643298	0.583419	0.704378	3.65165	3.67414	2.52528	1.88645	0.139193	0.0633931	<LOD		39.0024	36.4003	0.678503	0.635726	<LOD		<LOD	0.0283983	<LOD		0.476557	0.592241	154324
Col-0	1d	2	0.702938		0.324902		0.103672		122.293		30.7141		4.15153		1.01531		2.45779		0.302748		0.0735339		22.2187		0.06881		0.790924		3.1531		1.71556		0.0464628				32.9124		0.498318				0.013039				0.541254		147662
Col-0	1d	3	<LOD		0.123213		0.0727635		100.005		18.8459		5.48259		1.27796		2.15211		0.241243		0.149777		16.575		0.0708498		1.02166		5.57275		1.54409		0.0491531				46.0406		0.814732				<LOD				0.831306		151856
Col-0	1d	4	0.737316		0.131203		0.114335		95.9726		19.4061		3.24351		1.04569		1.75326		0.294068		0.0583499		10.8599		0.0595906		0.738073		3.78998		1.85693		0.0519544				45.5135		0.808774				0.0471451				0.650557		175240
Col-0	1d	5	1.77962		0.392854		0.1309		86.7007		20.3226		3.02165		0.687407		2.00325		0.22124		0.0278792		20.5508		0.0526816		0.387807		2.20322		1.79037		0.0302021				18.5326		0.378305				0.0250109				0.461533		120142
rpn10-1	1d	1	0.809092	2.6028	0.730056	0.954077	0.149005	0.172906	61.5875	87.2411	11.588	18.479	4.50737	4.83738	2.07571	2.24707	1.75962	2.10543	0.196916	0.292412	0.00181459	0.075837	13.7071	18.9412	0.0384578	0.0642167	0.75139	0.762891	5.18182	5.2165	2.4462	2.70258	0.119717	0.157623	<LOD		24.3566	32.6591	0.367155	0.642264	<LOD		0.149824	0.0771689	<LOD		0.549511	0.547436	101940
rpn10-1	1d	2	4.88113		1.88833		0.215127		83.1333		19.1286		4.78401		2.0676		2.57778		0.258182		0.0504025		18.6461		0.0506444		0.419895		4.61868		3.43956		0.096372				22.9688		0.377559				0.095272				0.28194		86666
rpn10-1	1d	3	3.30896		0.986524		0.201727		87.806		18.1143		5.58327		2.17357		2.29676		0.351316		0.0635483		19.9781		0.0564892		0.878602		4.59263		2.37317		0.0759673				28.7182		0.621124				0.0353472				0.52461		116208
rpn10-1	1d	4	1.42404		0.45185		0.126302		113.606		23.0592		4.88041		3.04796		2.06023		0.391809		0.160476		21.3637		0.1103		1.34849		7.43776		1.78497		0.309942				57.4869		1.19968				0.0501546				0.84007		147177
rpn10-1	1d	5	2.59076		0.71362		0.172366		90.0726		20.5049		4.43183		1.87052		1.83275		0.263838		0.102943		21.011		0.0651919		0.416082		4.25159		3.46901		0.186115				29.7653		0.645803				0.0552472				0.541051		106784
rpn12a-236	1d	1	1.39276	3.99655	0.333734	0.755463	0.0830814	0.109026	67.4571	83.4742	13.8572	17.7936	3.50306	3.4501	1.28437	1.55488	3.74574	3.55149	0.238509	0.272617	0.0291108	0.0574219	17.6846	20.2076	0.0304399	0.0322305	0.382861	0.318761	2.36301	2.44713	3.22503	3.27035	0.136055	0.14442	<LOD		16.656	19.6517	0.27839	0.344605	<LOD		0.157091	0.0742467	<LOD		0.520816	0.51121	101502
rpn12a-236	1d	2	<LOD		0.174209		0.0841141		67.7811		12.4109		3.74423		1.49433		4.39639		0.266915		0.138484		14.2362		0.0389957		0.62317		3.65603		3.93008		0.272893				24.9745		0.387791				0.0298229				0.628999		130426
rpn12a-236	1d	3	5.58382		1.35551		0.110391		114.869		25.2001		3.70915		2.02602		3.74287		0.363653		0.0430407		24.9739		0.0368105		0.205346		1.64605		2.79717		0.0885641				22.7471		0.426234				0.0435967				0.49014		106639
rpn12a-236	1d	4	6.98268		1.37436		0.138205		101.804		23.4192		3.22298		1.45968		3.3276		0.261628		0.052775		30.6718		0.0321714		0.15104		2.07298		3.53273		0.126006				16.8432		0.279579				0.0891431				0.37108		82555.9
rpn12a-236	1d	5	2.02693		0.539501		0.129338		65.4607		14.0807		3.07108		1.51003		2.54486		0.23238		0.0236991		13.4716		0.0227349		0.231389		2.49757		2.86673		0.0985815				17.0378		0.351032				0.0515791				0.545014		125864
Col-0	3d	1	<LOD	0.385831	0.00814957	0.0402478	0.0345183	0.0610256	94.1497	84.6912	21.0123	17.0822	3.69112	3.60111	1.14002	0.893613	2.14341	1.33933	0.524964	0.407784	0.164661	0.144738	16.7223	14.2104	0.0569252	0.0542451	1.10809	0.942726	6.40401	5.13766	0.984106	0.857328	0.132717	0.0522625	<LOD		37.308	32.2331	0.379987	0.381283	<LOD		<LOD	0.0290546	<LOD		1.39521	0.925022	343006
Col-0	3d	2	0.385496		0.0795286		0.0571233		83.6614		17.9881		3.80298		0.768908		1.35127		0.336112		0.186129		17.7631		0.0498702		0.794165		4.3456		0.803689		0.0274718				29.7324		0.310053				0.0316474				0.919764		279987
Col-0	3d	3	0.386166		0.0765609		0.0646687		95.9117		20.6251		3.88433		1.01252		1.16541		0.31075		0.154674		15.1778		0.0564072		0.713756		4.58215		1.07871		0.0325949				28.4193		0.335132				0.00691168				0.574922		288417
Col-0	3d	4	<LOD		0.00876632		0.0674912		74.2847		12.5123		3.75913		0.8905		1.06316		0.515961		0.123619		10.6806		0.0634071		1.41586		5.79561		0.542319		<LOD				37.2195		0.482232				0.0486048				0.934742		381421
Col-0	3d	5	<LOD		0.0282334		0.0813265		75.4484		13.2731		2.86799		0.656123		0.973375		0.351132		0.0946056		10.7081		0.0446157		0.681757		4.5609		0.877815		0.0162661				28.4863		0.399012				<LOD				0.800469		248258
rpn10-1	3d	1	<LOD	0.484512	1.28393	0.344723	0.149906	0.0917875	94.9339	93.0821	19.2762	18.9601	7.10343	5.22926	2.14804	2.21088	1.24565	1.27606	0.282287	0.313029	0.101798	0.150365	17.8027	13.4914	0.0568047	0.0733774	0.852882	1.19208	6.46083	6.61638	4.42226	1.81446	0.263277	0.116641	<LOD		30.4696	34.3436	0.460195	0.572005	<LOD		0.0495894	0.050303	<LOD		0.546616	0.714091	245196
rpn10-1	3d	2	0.491298		0.115639		0.0729226		101.622		23.7328		4.3312		2.3491		1.5938		0.27273		0.202003		14.3566		0.0753569		0.955664		5.48773		0.915436		0.0603634				39.0584		0.659572				0.0931359				0.733399		214432
rpn10-1	3d	3	0.54674		0.196694		0.121374		100.661		19.7198		4.64899		2.15266		1.10121		0.325641		0.111928		11.6083		0.112168		1.27316		7.17971		0.913092		0.0621415				36.7662		0.69299				<LOD				0.807436		332452
rpn10-1	3d	4	0.415497		0.0920199		0.0521658		87.5319		17.8854		4.5692		2.4492		0.988613		0.358861		0.172835		12.43		0.0636173		1.39964		7.09621		1.66483		0.157206				37.1821		0.578166				0.00818356				0.813134		291601
rpn10-1	3d	5	<LOD		0.035333		0.0625685		80.6622		14.1865		5.49347		1.95538		1.45099		0.325626		0.163259		11.2593		0.0589406		1.47903		6.85743		1.15667		0.0402183				28.2416		0.4691				<LOD				0.669871		194670
rpn12a-236	3d	1	<LOD		1.35637	0.742954	0.106681	0.109947	82.5322	78.3957	17.4181	14.5139	3.77205	3.18517	1.36083	1.34224	2.9742	2.28183	0.435383	0.473959	0.151129	0.134641	13.6873	12.2795	0.0305034	0.0316806	0.313234	0.491708	3.68393	4.8852	1.5129	1.40076	0.0673829	0.0869297	<LOD		18.4515	20.7504	0.116014	0.17446	<LOD		<LOD	0.0321541	<LOD		0.39602	0.480104	257724
rpn12a-236	3d	2			0.0462504		0.0837858		70.7969		10.9531		3.28081		1.56222		1.82275		0.475503		0.122887		8.55117		0.0222812		1.05344		6.0288		0.867362		0.0125086				24.7726		0.25312				0.0126707				0.234658		152987
rpn12a-236	3d	3			2.02259		0.135701		98.9111		20.0435		3.09534		1.45595		2.2862		0.527548		0.171817		14.3592		0.0349208		0.254494		5.27124		2.78914		0.182067				22.2588		0.129118				<LOD				0.747282		367505
rpn12a-236	3d	4			0.0545124		0.0950716		65.209		11.2613		2.19035		1.49115		1.89377		0.517953		0.107567		6.90525		0.0347935		0.554857		5.8042		0.889388		0.0982968				23.6645		0.249688				<LOD				0.349006		166490
rpn12a-236	3d	5			0.235042		0.128496		74.5292		12.8935		3.58728		0.841056		2.43223		0.413408		0.119807		17.8945		0.0359041		0.282512		3.63785		0.944992		0.0743937				14.6048		0.124359				0.0516375				0.673553		256196
Col-0	6d	1	<LOD		-0.00148472	0.00338199	0.0185422	0.0301754	79.7766	76.0603	13.8051	12.4076	2.76651	3.23793	0.56353	0.678399	0.590929	0.749131	0.338504	0.367404	0.171621	0.21572	9.6441	11.1544	0.0634569	0.0579264	1.71019	1.58069	8.1867	8.52431	0.438885	0.582913	<LOD		<LOD		30.7206	32.7955	0.181856	0.25906	<LOD		0.0347359	0.0365698	<LOD		0.788361	0.693595	175172
Col-0	6d	2			-0.00116211		0.0292687		89.9804		13.0968		4.45556		0.837366		0.81453		0.340713		0.130757		13.8594		0.05026		1.54282		8.69499		0.60314						36.5433		0.300451				0.0525292				0.563345		76197.8
Col-0	6d	3			0.00722032		0.0281119		68.5464		9.75314		3.32374		0.766415		<LOD		0.357212		0.317688		10.286		0.0467303		2.24125		9.61076		0.462741						36.8057		0.26071				0.0210927				0.722225		267595
Col-0	6d	4			0.00596499		0.0332881		80.0578		14.6763		3.08772		0.705927		0.792545		0.427889		0.265573		12.9547		0.0673127		1.18505		8.17653		0.698471						28.461		0.278722				<LOD				0.744779		347561
Col-0	6d	5			0.00637147		0.041666		61.9406		10.7068		2.55612		0.518756		0.798519		0.372704		0.192962		9.02757		0.0618722		1.22416		7.95258		0.711329						31.4469		0.273563				0.0379213				0.649265		326293
rpn10-1	6d	1	<LOD		0.105613	0.212704	0.0517337	0.0637244	96.0996	97.8208	16.2468	19.275	4.56732	4.9721	1.91932	2.01643	1.05949	0.936754	0.30153	0.224944	0.182058	0.157362	10.9732	13.5877	0.0581142	0.0572249	1.15338	1.31227	10.2678	6.72352	0.611391	1.11144	0.134796	0.212215	<LOD		33.6309	33.2244	0.474791	0.453423	<LOD		0.0454139	0.0577046	<LOD		0.488968	0.393816	408993
rpn10-1	6d	2			0.0502895		0.0826095		100.468		18.789		4.90973		1.86884		0.64482		0.174671		0.159857		14.8881		0.050883		1.5142		6.46022		0.791036		0.186679				34.8146		0.499606				<LOD				0.457315		318957
rpn10-1	6d	3			0.0681908		0.0400103		86.1859		17.2302		5.21615		2.0098		0.941004		0.218306		0.152847		12.1417		0.0482555		1.75562		5.72872		0.705415		0.123554				28.5648		0.403546				0.0451054				0.428956		374958
rpn10-1	6d	4			0.348009		0.0616154		127.778		26.6833		5.16145		2.69231		1.25348		0.251513		0.191086		17.0987		0.0660083		1.2432		6.23663		0.881005		0.285755				41.1811		0.584694				0.0642678				0.371585		433378
rpn10-1	6d	5			0.49142		0.0826529		78.5722		17.4259		5.00586		1.59188		0.784975		0.178698		0.100964		12.8367		0.0628634		0.894922		4.92425		2.56836		0.330292				27.9306		0.304476				0.0760312				0.222257		345404
rpn12a-236	6d	1	1.40794	1.50139	0.823495	0.670876	0.122625	0.0979069	82.7008	83.4646	14.7175	15.1114	2.96497	3.15069	1.22009	1.25343	0.981666	0.854871	0.290995	0.312343	0.0811044	0.0882619	11.1606	12.6701	0.0196211	0.0239945	0.803845	0.928004	4.77074	5.66512	1.82219	1.73149	0.181586	0.157068	<LOD		19.9196	20.7119	0.0933634	0.120096	<LOD		0.0379689	0.0531176	<LOD		0.250083	0.298362	379274
rpn12a-236	6d	2	1.76546		1.32248		0.150852		105.243		19.8667		3.99731		1.48244		0.930323		0.317603		0.0498051		16.9709		0.0213705		0.403451		5.81995		2.46578		0.223979				22.9987		0.128232				0.0442266				0.180126		482632
rpn12a-236	6d	3	<LOD		0.0422906		0.0418567		61.2489		9.53785		3.38972		1.2724		<LOD		0.336538		0.119322		9.13684		0.0215033		1.39605		5.54682		0.672236		0.0253384				20.1223		0.141332				0.0713491				0.386565		226947
rpn12a-236	6d	4	1.33079		0.884075		0.0909167		92.3688		19.0648		2.41272		1.21086		0.770677		0.31029		0.0780246		14.6534		0.0305892		0.702247		5.08678		2.78213		0.203326				18.3126		0.0805952				0.0658023				0.281638		438667
rpn12a-236	6d	5	<LOD		0.282044		0.0832841		75.7611		12.3701		2.98875		1.08136		0.73682		0.306288		0.113053		11.4289		0.0268883		1.33443		7.10128		0.915103		0.15111				22.2063		0.156958				0.046241				0.3934		363245
[truncated: 29 more columns]

## Sheet: Fig. S4
Genotype	%activity
Col-0	88.3656
Col-0	119.793
Col-0	116.729
Col-0	83.271
Col-0	91.8419
Col-0	92.3278
Col-0	107.672
rpn12a-236	217.045
rpn12a-236	223.045
rpn12a-236	204.618
rpn12a-236	208.06
rpn12a-236	208.41
rpn12a-236	182.558
rpn12a-236	201.303
rpn12a-1	168.349
rpn12a-1	191.562
rpn12a-1	167.809
rpn12a-1	209.147
rpn12a-1	199.72
rpn12a-1	158.916
rpn12a-1	139.594
